# Supplementary material for: Aptamer selection against cell extracts containing the zoonotic obligate intracellular bacterium, Anaplasma phagocytophilum
Source: Sci Rep. 2024 Jan 30;14:2465. doi: 10.1038/s41598-024-52808-8 (PMC10828505; doi:10.1038/s41598-024-52808-8)
Supplement: Supplementary file 2 — Supplementary Tables. [file 41598_2024_52808_MOESM2_ESM.xlsx]

## Sheet: Supplementary_TableS1
Supplementary Table S1: Sequences clustered into families and their frequencies during SELEX. The frequency of each sequence at different rounds is given as a percentage of the library. This table shows only those sequences containing at least one sequence with a frequency greater than 0.02% in a round. Sequences were clustered into families using a Levenshtein distance of 8. Sequences evaluated …
					Number of sequencing reads analyzed per round	277349	60152	259222	60569	59267	41840	31200	26858	45129	46513	34717	38991
						Frequency in %
						Rounds of positive Selection									Rounds of negative selection
Size	Sequence	Sequence highlighting variation from seed	Edit distance from Seed	Nomenclature	family	R04	R05	R06	R07	R08	R09	R10	R11	R12	Rc09	Rc11	Rc12
40	GCGAAAGCGCGCAGCTGATCTATGGAGCATAATGTTCGTG	GCGAAAGCGCGCAGCTGATCTATGGAGCATAATGTTCGTG	0	seedF000	0	0.0104561	0.310879	7.18149	22.916	46.0644	22.4211	14.3205	18.4154	13.426	8.06871	8.2726	1.63628
40	GCGAATGCGCGCAGCTGATCTATGGAGCATAATGTTCGTG	-----T----------------------------------	1	F000/026A>T/	0	0	0	0.00270039	0.00330202	0.0202474	0	0.00320513	0	5.28707	0.00214994	0	0
40	GCGATTGCGCGCAGCTGATCTATGGAGCATAATGTTCGTG	----TT----------------------------------	2	F000/025A>T/026A>T/	0	0	0	0	0	0	0	0.00320513	0	5.21616	0	0	0
40	GCGATAGCGCGCAGCTGATCTATGGAGCATAATGTTCGTG	----T-----------------------------------	1	F000/025A>T/	0	0	0	0.0227604	0.0808995	0.195724	0.100382	0.102564	0.107975	2.03417	0.0386989	0.0345652	0.00512939
40	GCGAAAGCGCGCAGCTGATCTATGGGGCATAATGTTCGTG	-------------------------G--------------	1	F000/046A>G/	0	0	0.0116372	0.116888	0.482095	0.968498	0.654876	0.650641	1.00529	1.19214	0.221443	0.449348	0.115411
40	GCGAAAGTGCGCAGCTGATCTATGGAGCATAATGTTCGTG	-------T--------------------------------	1	F000/028C>T/	0	0	0	0.00848693	0.0495303	0.0556802	0.0191205	0.0160256	0.0223397	1.11015	0.0279492	0.0115217	0.0102588
40	GCGTTTGCGCGCAGCTGATCTATGGAGCATAATGTTCGTG	---TTT----------------------------------	3	F000/024A>T/025A>T/026A>T/	0	0	0	0	0	0	0	0	0	0.864189	0	0	0
40	GCGAATGTGCGCAGCTGATCTATGGAGCATAATGTTCGTG	-----T-T--------------------------------	2	F000/026A>T/028C>T/	0	0	0	0	0	0	0	0	0	0.565047	0	0	0
40	GCGAATGCGCGCAGCTGATCTATGGGGCATAATGTTCGTG	-----T-------------------G--------------	2	F000/026A>T/046A>G/	0	0	0	0	0	0	0	0	0	0.434311	0	0	0
39	GCGAAGCGCGCAGCTGATCTATGGAGCATAATGTTCGTG	-----D----------------------------------	1	F000/026A>D/	0	0	0	0.00501501	0.0198121	0.113048	0.138623	0.102564	0.208504	0.412152	0.0128996	0.0777717	0.00769408
40	GCGATTGCGCGCAGCTGATCTATGGGGCATAATGTTCGTG	----TT-------------------G--------------	3	F000/025A>T/026A>T/046A>G/	0	0	0	0	0	0	0	0	0	0.378914	0	0	0
40	GCGATTGTGCGCAGCTGATCTATGGAGCATAATGTTCGTG	----TT-T--------------------------------	3	F000/025A>T/026A>T/028C>T/	0	0	0	0	0	0	0	0	0	0.330165	0	0	0
40	GCGAAAGCGCGCAGCTGATCTATAGAGCATAATGTTCGTG	-----------------------A----------------	1	F000/044G>A/	0	0	0	0.015045	0.0693424	0.313834	0.141013	0.157051	0.23829	0.245962	0.0515985	0.0835326	0.033341
40	GCGATTGCACGCAGCTGATCTATGGAGCATAATGTTCGTG	----TT--A-------------------------------	3	F000/025A>T/026A>T/029G>A/	0	0	0	0	0	0	0	0	0	0.243746	0	0	0
40	GCGAAAGCGCGTAGCTGATCTATGGAGCATAATGTTCGTG	-----------T----------------------------	1	F000/032C>T/	0	0	0	0.0254608	0.0676914	0.168728	0.0669216	0.0448718	0.0186164	0.234882	0.0429987	0.0144022	0.00769408
40	GCGATTGCGCGGAGCTGATCTATGGAGCATAATGTTCGTG	----TT-----G----------------------------	3	F000/025A>T/026A>T/032C>G/	0	0	0	0	0	0	0	0	0	0.206076	0	0	0
40	GCGAAAGCGCGCAGCTGATCTATGGATCATAATGTTCGTG	--------------------------T-------------	1	F000/047G>T/	0	0	0.00166246	0.00462924	0.0346712	0.107986	0.105163	0.115385	0.134038	0.190565	0.0300991	0.0633695	0.0128235
40	GCGATAGCGCGCAGCTGATCTATGGGGCATAATGTTCGTG	----T--------------------G--------------	2	F000/025A>T/046A>G/	0	0	0	0.00038577	0.00165101	0.00506184	0	0	0.00744657	0.186133	0.00214994	0	0
39	GCGATGCGCGCAGCTGATCTATGGAGCATAATGTTCGTG	----?D----------------------------------	2	F000/025?>?/026A>D/	0	0	0	0	0	0	0	0	0	0.172838	0	0	0
40	GCGTTTGCACGCAGCTGATCTATGGAGCATAATGTTCGTG	---TTT--A-------------------------------	4	F000/024A>T/025A>T/026A>T/029G>A/	0	0	0	0	0	0	0	0	0	0.172838	0	0	0
40	GCGTAAGCGCGCAGCTGATCTATGGAGCATAATGTTCGTG	---T------------------------------------	1	F000/024A>T/	0	0	0	0.0304758	0.0875035	0.275027	0.152964	0.11859	0.137762	0.168406	0.0558984	0.0374456	0.00256469
40	GCGAAAGCACGCAGCTGATCTATGGAGCATAATGTTCGTG	--------A-------------------------------	1	F000/029G>A/	0	0	0	0.00732962	0.0165101	0.0286838	0.0143403	0.0160256	0.0111699	0.161759	0.00859975	0.020163	0.00256469
40	GCGAAAGCGCGCAGCTGATCTATGGGTCATAATGTTCGTG	-------------------------GT-------------	2	F000/046A>G/047G>T/	0	0	0	0.00154308	0.00990606	0.0388074	0.0334608	0.0608974	0.119145	0.152895	0.00214994	0.0374456	0.0128235
40	GCGTATGCGCGCAGCTGATCTATGGAGCATAATGTTCGTG	---T-T----------------------------------	2	F000/024A>T/026A>T/	0	0	0	0	0	0	0	0	0	0.141816	0	0	0
40	GCGACAGCGCGCAGCTGATCTATGGAGCATAATGTTCGTG	----C-----------------------------------	1	F000/025A>C/	0	0	0	0.0038577	0.00165101	0.00337456	0	0	0.00372329	0.124089	0.00644981	0.0086413	0
40	ACGAAAGCACGCAGCTGATCTATGGAGCATAATGTTCGTG	A-------A-------------------------------	2	F000/021G>A/029G>A/	0	0	0	0	0	0	0	0	0	0.124089	0	0	0
40	GCGAATGCGCGGAGCTGATCTATGGAGCATAATGTTCGTG	-----T-----G----------------------------	2	F000/026A>T/032C>G/	0	0	0	0	0	0	0	0	0	0.110794	0	0	0
39	GCGTTGCGCGCAGCTGATCTATGGAGCATAATGTTCGTG	---??D----------------------------------	3	F000/024?>?/025?>?/026A>D/	0	0	0	0	0	0	0	0	0	0.104146	0	0	0
40	GCGAATGCGCGCAGCTGATCTATAGAGCATAATGTTCGTG	-----T-----------------A----------------	2	F000/026A>T/044G>A/	0	0	0	0	0	0	0	0	0	0.10193	0	0	0
40	GCGAATGCGCGTAGCTGATCTATGGAGCATAATGTTCGTG	-----T-----T----------------------------	2	F000/026A>T/032C>T/	0	0	0	0	0	0	0	0	0	0.0997142	0	0	0
40	GCGAATGCACGCAGCTGATCTATGGAGCATAATGTTCGTG	-----T--A-------------------------------	2	F000/026A>T/029G>A/	0	0	0	0	0	0	0	0	0	0.0974983	0	0	0
40	GCGATTGCGCGCAGCTGATCTATAGAGCATAATGTTCGTG	----TT-----------------A----------------	3	F000/025A>T/026A>T/044G>A/	0	0	0	0	0	0	0	0	0	0.0952824	0	0	0
40	GCGTAAGCGCGCAGCTGATCTATGGGGCATAATGTTCGTG	---T---------------------G--------------	2	F000/024A>T/046A>G/	0	0	0	0.0115731	0.0478793	0.0911131	0.040631	0.0673077	0.111699	0.0930665	0.0300991	0.0115217	0.00512939
40	GCGAAAGTGCGCAGCTGATCTATGGGGCATAATGTTCGTG	-------T-----------------G--------------	2	F000/028C>T/046A>G/	0	0	0	0.00038577	0	0.00337456	0	0	0.00372329	0.0908507	0	0	0
40	GCGGAAGCGCGCAGCTGATCTATGGAGCATAATGTTCGTG	---G------------------------------------	1	F000/024A>G/	0	0	0.00166246	0.03009	0.110618	0.236219	0.0884321	0.0801282	0.100529	0.0908507	0.0408488	0.0460869	0.0179529
40	GCGATTGCGCGCAGCTGATCTATGGATCATAATGTTCGTG	----TT--------------------T-------------	3	F000/025A>T/026A>T/047G>T/	0	0	0	0	0	0	0	0	0	0.0842031	0	0	0
40	GCGAATGCGCGCAGCTGATCTATGGATCATAATGTTCGTG	-----T--------------------T-------------	2	F000/026A>T/047G>T/	0	0	0	0	0	0	0	0	0	0.0797713	0	0	0
40	GCGAAGGCGCGCAGCTGATCTATGGAGCATAATGTTCGTG	-----G----------------------------------	1	F000/026A>G/	0	0	0.00332491	0.0239177	0.0858525	0.215972	0.0382409	0.0224359	0.0632959	0.0797713	0.0472986	0.0230435	0.0102588
40	GCGAGAGCGCGCAGCTGATCTATGGAGCATAATGTTCGTG	----G-----------------------------------	1	F000/025A>G/	0	0	0.00332491	0.0204458	0.0990606	0.241281	0.0645315	0.0480769	0.0819123	0.0797713	0.0494485	0.0604891	0.00512939
40	ACGAAAGCGCGCAGCTGATCTATGGAGCATAATGTTCGTG	A---------------------------------------	1	F000/021G>A/	0	0	0	0.025075	0.0313692	0.0624293	0.0191205	0.0384615	0.0111699	0.0775555	0.0107497	0.0460869	0.00256469
40	ACGATTGCACGCAGCTGATCTATGGAGCATAATGTTCGTG	A---TT--A-------------------------------	4	F000/021G>A/025A>T/026A>T/029G>A/	0	0	0	0	0	0	0	0	0	0.0753396	0	0	0
40	ACGTTTGCACGCAGCTGATCTATGGAGCATAATGTTCGTG	A--TTT--A-------------------------------	5	F000/021G>A/024A>T/025A>T/026A>T/029G>A/	0	0	0	0	0	0	0	0	0	0.0709078	0	0	0
40	GCGAATGCGCGCAGCTGATCTATGGGTCATAATGTTCGTG	-----T-------------------GT-------------	3	F000/026A>T/046A>G/047G>T/	0	0	0	0	0	0	0	0	0	0.0664761	0	0	0
40	GCGTTTGCGCGCAGCTGATCTATGGGGCATAATGTTCGTG	---TTT-------------------G--------------	4	F000/024A>T/025A>T/026A>T/046A>G/	0	0	0	0	0	0	0	0	0	0.0642602	0	0	0
40	ACGATTGCGCGCAGCTGATCTATGGAGCATAATGTTCGTG	A---TT----------------------------------	3	F000/021G>A/025A>T/026A>T/	0	0	0	0	0	0	0	0	0	0.0620444	0	0	0
40	GCGATTGCGCGCAGCTGATCTATGGGTCATAATGTTCGTG	----TT-------------------GT-------------	4	F000/025A>T/026A>T/046A>G/047G>T/	0	0	0	0	0	0	0	0	0	0.0598285	0	0	0
40	ACGATAGCACGCAGCTGATCTATGGAGCATAATGTTCGTG	A---T---A-------------------------------	3	F000/021G>A/025A>T/029G>A/	0	0	0	0	0	0	0	0	0	0.0553968	0	0	0
40	ACGAATGCACGCAGCTGATCTATGGAGCATAATGTTCGTG	A----T--A-------------------------------	3	F000/021G>A/026A>T/029G>A/	0	0	0	0	0	0	0	0	0	0.0531809	0	0	0
40	GCGAAAGCGCGCAGCTGATCTAAGGAGCATAATGTTCGTG	----------------------A-----------------	1	F000/043T>A/	0	0	0	0.00732962	0.0231141	0.106299	0.0286807	0.025641	0.026063	0.050965	0.0193494	0.0288043	0.00512939
40	GCGAAAGCGCGCAGCTGACCTATGGAGCATAATGTTCGTG	------------------C---------------------	1	F000/039T>C/	0	0	0.00332491	0.0223746	0.0577853	0.113048	0.0454111	0.025641	0.0632959	0.050965	0.0429987	0.0432065	0.0102588
40	GCGAAAGCGCGCAGCTGATCTATGGAGCAAAATGTTCGTG	-----------------------------A----------	1	F000/050T>A/	0	0	0	0.0038577	0.0165101	0.0320583	0.0191205	0.0160256	0.0111699	0.0487491	0.0128996	0.00576087	0.00769408
40	GCGATAGCACGCAGCTGATCTATGGAGCATAATGTTCGTG	----T---A-------------------------------	2	F000/025A>T/029G>A/	0	0	0	0	0	0	0	0	0	0.0487491	0	0	0
40	GCGATAGTGCGCAGCTGATCTATGGAGCATAATGTTCGTG	----T--T--------------------------------	2	F000/025A>T/028C>T/	0	0	0	0	0	0	0	0	0	0.0487491	0	0	0
40	GCGAATGTGCGCAGCTGATCTATGGGGCATAATGTTCGTG	-----T-T-----------------G--------------	3	F000/026A>T/028C>T/046A>G/	0	0	0	0	0	0	0	0	0	0.0465333	0	0	0
40	GCGTTTGCGCGGAGCTGATCTATGGAGCATAATGTTCGTG	---TTT-----G----------------------------	4	F000/024A>T/025A>T/026A>T/032C>G/	0	0	0	0	0	0	0	0	0	0.0465333	0	0	0
40	GCGTATGCGCGCAGCTGATCTATGGGGCATAATGTTCGTG	---T-T-------------------G--------------	3	F000/024A>T/026A>T/046A>G/	0	0	0	0	0	0	0	0	0	0.0443174	0	0	0
40	GCGAAAGCGCGCAACTGATCTATGGAGCATAATGTTCGTG	-------------A--------------------------	1	F000/034G>A/	0	0.000360557	0	0.00655809	0.00660404	0.030371	0.0119503	0.0192308	0.0148931	0.0443174	0.00214994	0.0115217	0
40	GCGAAAGCGCGCAGCTGATCTATGGAGCATAATGTTCGTA	---------------------------------------A	1	F000/060G>A/	0	0	0	0.00964424	0.0462283	0.0826767	0.0478011	0.025641	0.0632959	0.0443174	0.0128996	0.0172826	0
40	GCGAAAGCGCGCAGCTGATCTTTGGAGCATAATGTTCGTG	---------------------T------------------	1	F000/042A>T/	0	0	0	0.00848693	0.0429262	0.0793021	0.0454111	0.0320513	0.0335096	0.0443174	0.0150496	0.0172826	0.00769408
40	GTGAAAGCGCGCAGCTGATCTATGGAGCATAATGTTCGTG	-T--------------------------------------	1	F000/022C>T/	0	0	0	0.0135019	0.0462283	0.0776149	0.0740918	0.0608974	0.0484027	0.0443174	0.0279492	0.0633695	0.00512939
40	GCGAAAGCGCGCAGCTGGTCTATGGAGCATAATGTTCGTG	-----------------G----------------------	1	F000/038A>G/	0	0	0	0.0212173	0.0891545	0.158604	0.0549713	0.0224359	0.052126	0.0443174	0.0365489	0.0316848	0.00256469
40	GCGAAAGCGCGCAGCTGATCTATGGAGCATAGTGTTCGTG	-------------------------------G--------	1	F000/052A>G/	0	0	0	0.0142735	0.0759464	0.141731	0.0143403	0.0384615	0.026063	0.0443174	0.034399	0.0259239	0.0153882
40	GCGATTGCGCGTAGCTGATCTATGGAGCATAATGTTCGTG	----TT-----T----------------------------	3	F000/025A>T/026A>T/032C>T/	0	0	0	0	0	0	0	0	0	0.0398857	0	0	0
40	GCGAAAGCGCGCAGCTGATCTATGGAGCGTAATGTTCGTG	----------------------------G-----------	1	F000/049A>G/	0	0	0	0.0146592	0.0594363	0.126546	0.0286807	0.0128205	0.052126	0.0398857	0.0171995	0.0374456	0.00256469
40	GCGAAAGCGCGCAGCTGATCTATGGAGCATAATGCTCGTG	----------------------------------C-----	1	F000/055T>C/	0	0	0.00332491	0.0239177	0.0924565	0.204161	0.0549713	0.0448718	0.0744657	0.0376698	0.0494485	0.0288043	0.0128235
40	GCGATAGCGCGCAGCTGATCTATAGAGCATAATGTTCGTG	----T------------------A----------------	2	F000/025A>T/044G>A/	0	0	0	0	0	0.00168728	0.00239006	0	0	0.0354539	0	0	0
39	GCGATAGCGCGCAGCTGATCTATGGAGCATAATGTTCGT	----T----------------------------------D	2	F000/025A>T/060G>D/	0	0	0	0	0	0	0	0	0	0.0354539	0	0	0
40	GCGAAAGCGCGCAGCTGATCCATGGAGCATAATGTTCGTG	--------------------C-------------------	1	F000/041T>C/	0	0	0	0.0177454	0.112269	0.224408	0.0764818	0.0769231	0.0595726	0.0354539	0.0365489	0.0460869	0.00769408
40	GCGAAAGCGCGGAGCTGATCTATGGAGCATAATGTTCGTG	-----------G----------------------------	1	F000/032C>G/	0	0	0	0	0	0.00337456	0	0	0	0.0332381	0	0	0.00256469
39	GCGAAGTGCGCAGCTGATCTATGGAGCATAATGTTCGTG	-----D-T--------------------------------	2	F000/026A>D/028C>T/	0	0	0	0	0	0	0	0	0	0.0332381	0	0	0
40	GCGAATGCGCGCAGCTGATCTATGGAGCATAGTGTTCGTG	-----T-------------------------G--------	2	F000/026A>T/052A>G/	0	0	0	0	0	0	0	0	0	0.0332381	0	0	0
40	GCGATAGCGCGCAGCTGATCTATGGATCATAATGTTCGTG	----T---------------------T-------------	2	F000/025A>T/047G>T/	0	0	0	0	0	0	0	0	0	0.0332381	0	0	0
40	GCGATTGCACGCAGCTGATCTATGGGGCATAATGTTCGTG	----TT--A----------------G--------------	4	F000/025A>T/026A>T/029G>A/046A>G/	0	0	0	0	0	0	0	0	0	0.0332381	0	0	0
40	GCGAAAGCGCGCAGCTGATCTATGGAGCATAATGTTCGCG	--------------------------------------C-	1	F000/059T>C/	0	0	0.00166246	0.0123446	0.0577853	0.124859	0.043021	0.0384615	0.0297863	0.0332381	0.0150496	0.0172826	0.00512939
40	GCGAAAGCGCGCAGCTGATCTATGGAGCATAACGTTCGTG	--------------------------------C-------	1	F000/053T>C/	0	0	0.00166246	0.0131162	0.0462283	0.141731	0.0167304	0.0192308	0.0372329	0.0332381	0.032249	0.0086413	0.0128235
40	GCGAAAGCGCGCAGCTGATCTATGGAGCACAATGTTCGTG	-----------------------------C----------	1	F000/050T>C/	0	0	0.00166246	0.0316331	0.0924565	0.185601	0.105163	0.0416667	0.0632959	0.0332381	0.0537484	0.0518478	0.00512939
39	GCGAAAGCGCGCAGCTGATCTATGGAGCATAATGTTCGT	---------------------------------------D	1	F000/060G>D/	0	0	0	0.0189027	0.0346712	0.0776149	0.040631	0.025641	0.0409561	0.0310222	0.0171995	0.0115217	0.00512939
40	GCGAAAGCGCGCAGCTGCTCTATGGAGCATAATGTTCGTG	-----------------C----------------------	1	F000/038A>C/	0	0	0	0.00115731	0.00165101	0.0219346	0.0262906	0.0128205	0.0148931	0.0288063	0	0.00576087	0
40	GCGTTAGCGCGCAGCTGATCTATGGAGCATAATGTTCGTG	---TT-----------------------------------	2	F000/024A>T/025A>T/	0	0	0	0	0	0.00168728	0	0	0	0.0288063	0	0	0
40	GCGATAGCGCGCAGCTGATCTATGGGTCATAATGTTCGTG	----T--------------------GT-------------	3	F000/025A>T/046A>G/047G>T/	0	0	0	0	0	0.00168728	0	0	0.00372329	0.0288063	0	0	0
40	GTGATTGCGCGCAGCTGATCTATGGAGCATAATGTTCGTG	-T--TT----------------------------------	3	F000/022C>T/025A>T/026A>T/	0	0	0	0	0	0	0	0	0	0.0288063	0	0	0
40	GCGTTTGCGCGCAGCTGATCTATAGAGCATAATGTTCGTG	---TTT-----------------A----------------	4	F000/024A>T/025A>T/026A>T/044G>A/	0	0	0	0	0	0	0	0	0	0.0288063	0	0	0
40	GCGTTTGCGCGCAGCTGATCTATGGATCATAATGTTCGTG	---TTT--------------------T-------------	4	F000/024A>T/025A>T/026A>T/047G>T/	0	0	0	0	0	0	0	0	0	0.0288063	0	0	0
40	GCGAAAGCGCGCAGCTGATCTATGGAGCATAATGTTCGTC	---------------------------------------C	1	F000/060G>C/	0	0	0	0.00810116	0.0330202	0.0253092	0.0239006	0.0192308	0.0595726	0.0288063	0.0107497	0.00576087	0
40	GCGAAAGCGCGCAGCCGATCTATGGAGCATAATGTTCGTG	---------------C------------------------	1	F000/036T>C/	0	0.000360557	0.00166246	0.0127304	0.0511813	0.129921	0.040631	0.0576923	0.0409561	0.0288063	0.0236493	0.0316848	0.00769408
40	GCGAATGCGCGCAGCTGATCCATGGAGCATAATGTTCGTG	-----T--------------C-------------------	2	F000/026A>T/041T>C/	0	0	0	0	0	0	0	0	0	0.0265904	0	0	0
40	GCGATGGCGCGCAGCTGATCTATGGAGCATAATGTTCGTG	----TG----------------------------------	2	F000/025A>T/026A>G/	0	0	0	0	0	0	0	0	0	0.0265904	0	0	0
40	GCGTAAGTGCGCAGCTGATCTATGGAGCATAATGTTCGTG	---T---T--------------------------------	2	F000/024A>T/028C>T/	0	0	0	0	0	0	0	0	0	0.0265904	0	0	0
39	GCGTAGCGCGCAGCTGATCTATGGAGCATAATGTTCGTG	---T-D----------------------------------	2	F000/024A>T/026A>D/	0	0	0	0	0.00165101	0.00168728	0	0	0	0.0265904	0	0	0
40	ACGAATGCGCGCAGCTGATCTATGGAGCATAATGTTCGTG	A----T----------------------------------	2	F000/021G>A/026A>T/	0	0	0	0	0	0	0	0	0	0.0243746	0	0	0
40	GCGAAAGTGCGCAGCTGATCTATGGATCATAATGTTCGTG	-------T------------------T-------------	2	F000/028C>T/047G>T/	0	0	0	0	0	0	0	0	0	0.0243746	0	0	0
40	GCGATTGCGCGCAGCTGACCTATGGAGCATAATGTTCGTG	----TT------------C---------------------	3	F000/025A>T/026A>T/039T>C/	0	0	0	0	0	0	0	0	0	0.0243746	0	0	0
40	GCGAAAGCGCGCAGCTGATCTATGGAGCATAATGTCCGTG	-----------------------------------C----	1	F000/056T>C/	0	0	0.00166246	0.0115731	0.0528323	0.133295	0.0215105	0.00961538	0.00744657	0.0243746	0.034399	0.0316848	0.00769408
40	GCGAAAGCGCGTAGCTGATCTATGGGGCATAATGTTCGTG	-----------T-------------G--------------	2	F000/032C>T/046A>G/	0	0	0	0	0	0.00168728	0	0	0.0148931	0.0221587	0	0	0
40	GCGAAAGTGCGCAGCTGATCTATAGAGCATAATGTTCGTG	-------T---------------A----------------	2	F000/028C>T/044G>A/	0	0	0	0	0	0	0	0	0	0.0221587	0	0	0
40	GCGAATGCGCGCAGCTGATCTACGGAGCATAATGTTCGTG	-----T----------------C-----------------	2	F000/026A>T/043T>C/	0	0	0	0.00115731	0	0	0	0	0	0.0221587	0	0	0
40	GCGAATGCGCGCAGCTGATCTATGGAGCATAATGTTCGCG	-----T--------------------------------C-	2	F000/026A>T/059T>C/	0	0	0	0	0	0	0	0	0	0.0221587	0	0	0
40	GTGAATGCGCGCAGCTGATCTATGGAGCATAATGTTCGTG	-T---T----------------------------------	2	F000/022C>T/026A>T/	0	0	0	0	0	0	0	0	0	0.0221587	0	0	0
40	GCGATTGCGCGCAGCTGATCTATGGAGCGTAATGTTCGTG	----TT----------------------G-----------	3	F000/025A>T/026A>T/049A>G/	0	0	0	0	0	0	0	0	0	0.0221587	0	0	0
40	ACGTTTGCGCGCAGCTGATCTATGGAGCATAATGTTCGTG	A--TTT----------------------------------	4	F000/021G>A/024A>T/025A>T/026A>T/	0	0	0	0	0	0	0	0	0	0.0221587	0	0	0
40	GCGATTGTGCGCAGCTGATCTATGGGGCATAATGTTCGTG	----TT-T-----------------G--------------	4	F000/025A>T/026A>T/028C>T/046A>G/	0	0	0	0	0	0	0	0	0	0.0221587	0	0	0
40	GCGTTTGTGCGCAGCTGATCTATGGAGCATAATGTTCGTG	---TTT-T--------------------------------	4	F000/024A>T/025A>T/026A>T/028C>T/	0	0	0	0	0	0	0	0	0	0.0221587	0	0	0
40	GCGAAAGCGCACAGCTGATCTATGGAGCATAATGTTCGTG	----------A-----------------------------	1	F000/031G>A/	0	0	0	0.0108016	0.0313692	0.0438693	0.0262906	0.0320513	0.0409561	0.0221587	0.0150496	0.0086413	0
40	GCGAAAGCGCGCGGCTGATCTATGGAGCATAATGTTCGTG	------------G---------------------------	1	F000/033A>G/	0	0	0	0.0127304	0.0627384	0.0860513	0.0191205	0.0288462	0.0409561	0.0221587	0.0494485	0.0172826	0.0102588
40	GCGAAAGCGCGCAGCTGATCTACGGAGCATAATGTTCGTG	----------------------C-----------------	1	F000/043T>C/	0	0	0	0.0189027	0.0561343	0.151855	0.0597514	0.0160256	0.052126	0.0221587	0.0257992	0.0144022	0.00256469
40	GCGAAAGCGCGCAGCTGATCTATGGAGCATGATGTTCGTG	------------------------------G---------	1	F000/051A>G/	0	0	0	0.0135019	0.0363222	0.0995495	0.0239006	0.00641026	0.0335096	0.0221587	0.0107497	0.0115217	0.0102588
40	GCGAAAGCGTGCAGCTGATCTATGGAGCATAATGTTCGTG	---------T------------------------------	1	F000/030C>T/	0	0	0	0.00810116	0.0231141	0.0607421	0.0167304	0.0128205	0.00744657	0.0155111	0.0171995	0.0115217	0.00512939
40	GCGAAAGCGCGCAGCTGATTTATGGAGCATAATGTTCGTG	-------------------T--------------------	1	F000/040C>T/	0	0	0	0.00540078	0.0148591	0.0286838	0.00717017	0	0.00744657	0.0155111	0.00429987	0.0288043	0.00512939
40	GCGAAAGCGCGCAGCTGATCTGTGGAGCATAATGTTCGTG	---------------------G------------------	1	F000/042A>G/	0	0	0.00166246	0.0088727	0.0412752	0.0877385	0.040631	0.0384615	0.0148931	0.0155111	0.0236493	0.0172826	0.00256469
40	GCGAAAGCGCGCAGCTGATCTATGGAGCATAATGTACGTG	-----------------------------------A----	1	F000/056T>A/	0	0	0	0.00308616	0.00495303	0.0371202	0.00478011	0.00641026	0	0.0155111	0.00644981	0.00576087	0.00256469
40	GCGAAAGCGCGCAGCTGATCTATGGAGCATAATGTTCGTT	---------------------------------------T	1	F000/060G>T/	0	0	0	0.00964424	0.0132081	0.0337456	0.0143403	0.0192308	0.00372329	0.0132952	0	0.00576087	0
39	GCGAAAGCGCGCAGCTGATCTATGAGCATAATGTTCGTG	------------------------D---------------	1	F000/045G>D/	0	0	0	0.00540078	0.0132081	0.0388074	0.00956023	0.0224359	0.0186164	0.0132952	0.00859975	0.0086413	0.00512939
40	GCAAAAGCGCGCAGCTGATCTATGGAGCATAATGTTCGTG	--A-------------------------------------	1	F000/023G>A/	0	0	0	0.015045	0.0148591	0.0354329	0.0143403	0	0.0186164	0.0110794	0.00644981	0.0115217	0
40	GCGAAAGCGCGCAGCTGATCTATGGAGCATAATGTTCATG	-------------------------------------A--	1	F000/058G>A/	0	0	0	0.00501501	0.0264162	0.0506184	0.00956023	0.0160256	0.00372329	0.0110794	0.00429987	0.0144022	0.00256469
40	GCGAAAGCGCGCAGCTGATCTATGGAGCATAATATTCGTG	---------------------------------A------	1	F000/054G>A/	0	0	0	0.00578655	0.0148591	0.0438693	0.0262906	0.00320513	0.0186164	0.0110794	0.0150496	0.00288043	0.00512939
40	GCGAAAGCGCGCAGCTGATCTATGGAGCATTATGTTCGTG	------------------------------T---------	1	F000/051A>T/	0	0	0.00332491	0.00771539	0.0165101	0.0624293	0.0262906	0.025641	0.00372329	0.0110794	0.00859975	0.0115217	0
40	TCGAAAGCGCGCAGCTGATCTATGGAGCATAATGTTCGTG	T---------------------------------------	1	F000/021G>T/	0	0	0.00166246	0.0297043	0.0264162	0.0236219	0.00717017	0.00320513	0.00744657	0.0110794	0.0171995	0	0.00512939
40	GCGAAAGCGCGCAGCTGATCTATGGAGCATAATGTTTGTG	------------------------------------T---	1	F000/057C>T/	0	0	0.00332491	0.00925847	0.0132081	0.0641166	0.0119503	0.00961538	0.0223397	0.0110794	0.0279492	0.0144022	0.00256469
40	GCGAAAGCGCGCAGCTGATCTATGGAGCATATTGTTCGTG	-------------------------------T--------	1	F000/052A>T/	0	0	0	0.00540078	0.0280672	0.0742403	0.0239006	0.00961538	0.0223397	0.0110794	0.00644981	0.00288043	0
40	GGGAAAGCGCGCAGCTGATCTATGGAGCATAATGTTCGTG	-G--------------------------------------	1	F000/022C>G/	0	0	0	0.00231462	0.00990606	0.0219346	0.0119503	0.00961538	0.0148931	0.00886348	0.00429987	0.00288043	0.00512939
40	GCGAAAGCGCGCAGCTGATCTATGGAGCATAATGTTCGAG	--------------------------------------A-	1	F000/059T>A/	0	0	0	0.000771539	0.0247651	0.0404947	0.00239006	0.00961538	0.00372329	0.00886348	0.0128996	0.00576087	0
40	GCGAAAGCGCGCAGCTGATCTATGGAGCATAATGTTCGGG	--------------------------------------G-	1	F000/059T>G/	0	0	0	0.00038577	0.0132081	0.011811	0.0119503	0.00641026	0.026063	0.00886348	0.00214994	0.0144022	0.00256469
40	GCGAAAGCGCGCAGTTGATCTATGGAGCATAATGTTCGTG	--------------T-------------------------	1	F000/035C>T/	0	0	0	0.00617232	0.0132081	0.0320583	0.00717017	0.00320513	0.026063	0.00886348	0.00859975	0.0115217	0
40	GCGAAAGCGCGCAGCTGATCTATGGAGTATAATGTTCGTG	---------------------------T------------	1	F000/048C>T/	0	0	0	0.00655809	0.0214631	0.0523057	0.0215105	0.0192308	0.00744657	0.00664761	0.0171995	0.0115217	0.00512939
40	GCGAAAGCGCGCAGCTGATCTATGGTGCATAATGTTCGTG	-------------------------T--------------	1	F000/046A>T/	0	0	0	0.01003	0.0115571	0.0253092	0.00956023	0.00320513	0.00744657	0.00664761	0.00859975	0.00288043	0
40	GCGAAAGCGCGCAGCTGATCTATGGAGCATAATGATCGTG	----------------------------------A-----	1	F000/055T>A/	0	0	0	0.00115731	0.00990606	0.0354329	0.0239006	0.00641026	0.00744657	0.00664761	0.00429987	0.0086413	0.00256469
40	GCGAAAGCGCGCAGCAGATCTATGGAGCATAATGTTCGTG	---------------A------------------------	1	F000/036T>A/	0	0	0	0.00462924	0.0148591	0.0236219	0	0.00961538	0.0111699	0.00664761	0.0128996	0.0172826	0
40	GCGAAAGCGCGCAGCTAATCTATGGAGCATAATGTTCGTG	----------------A-----------------------	1	F000/037G>A/	0	0	0.00166246	0.025075	0.0544833	0.0978622	0.0191205	0.0128205	0.0297863	0.00664761	0.0236493	0.0144022	0.0102588
40	GCGAAAGCGCGCAGCTGATCAATGGAGCATAATGTTCGTG	--------------------A-------------------	1	F000/041T>A/	0	0	0	0.00462924	0.0165101	0.042182	0.0119503	0.0128205	0.0148931	0.00443174	0.0150496	0.00576087	0
40	GCGAAAGCGCGCAGCTGATCTATGGAGCTTAATGTTCGTG	----------------------------T-----------	1	F000/049A>T/	0	0	0	0.00231462	0.00990606	0.0337456	0.00717017	0	0.0111699	0.00443174	0	0.0086413	0
39	GCGAAAGCGCGCAGCTGATCTATGGAGCATATGTTCGTG	-------------------------------D--------	1	F000/052A>D/	0	0	0	0.00154308	0.00330202	0.0202474	0.00239006	0.00641026	0.00372329	0.00443174	0.00859975	0	0.00256469
40	GCGAAAGCGCGCAGCTGATCTATGGAACATAATGTTCGTG	--------------------------A-------------	1	F000/047G>A/	0	0	0	0.00115731	0.0132081	0.0337456	0.0119503	0.00641026	0.026063	0.00443174	0.00429987	0.00288043	0
40	GCGAAAGCGCGCAGCTGTTCTATGGAGCATAATGTTCGTG	-----------------T----------------------	1	F000/038A>T/	0	0	0.00332491	0.00347193	0.0264162	0.0911131	0.0215105	0.0128205	0.0335096	0.00443174	0.0128996	0.00576087	0.00512939
40	GCGAAAGCGCGCAGCTGATCTATGAAGCATAATGTTCGTG	------------------------A---------------	1	F000/045G>A/	0	0	0.00166246	0.00308616	0.0231141	0.0455565	0.00956023	0.0128205	0.026063	0.00443174	0.0128996	0.00288043	0
40	GCGAAAGCGCGCTGCTGATCTATGGAGCATAATGTTCGTG	------------T---------------------------	1	F000/033A>T/	0	0	0	0.0142735	0.0214631	0.030371	0.00717017	0.0128205	0.0148931	0.00221587	0.00644981	0.0115217	0.00512939
40	GCGAAAGCGCGCAGCTGATCTATGTAGCATAATGTTCGTG	------------------------T---------------	1	F000/045G>T/	0	0	0	0.0169739	0.0198121	0.0320583	0.00478011	0.0448718	0.0148931	0.00221587	0.0150496	0.0144022	0.00256469
40	GCGAAAGCGCGCAGCTGATCTATTGAGCATAATGTTCGTG	-----------------------T----------------	1	F000/044G>T/	0	0.000360557	0.00332491	0.0154308	0.0214631	0.0168728	0.00478011	0.00320513	0.00744657	0	0.00214994	0.00288043	0.00512939
40	TTAGGCTTCGTTAGTTGGGTGGGATTATTGGTTTGGGTGG	TTAGGCTTCGTTAGTTGGGTGGGATTATTGGTTTGGGTGG	0	seedF001	1	0	0.00997473	0.00038577	0.500256	1.79864	11.826	17.5353	15.6527	2.02309	5.81988	20.8687	11.3898
40	TTAGGCTTCGTTAGTTGGGTAGGATTATTGGTTTGGGTGG	--------------------A-------------------	1	F001/041G>A/	1	0	0	0	0	0	0.00717017	0.00641026	0.00744657	0.50965	0.00644981	0.0374456	0.0179529
40	TTAGGCTTCGTTAGTTGGGTGGGATTATTGGTTAGGGTGG	---------------------------------A------	1	F001/054T>A/	1	0	0	0	0.00330202	0.011811	0.0932122	0.176282	0.115422	0.170622	0.0300991	0.26788	0.112847
40	TTACGCTTCGTTAGTTGGGTGGGATTATTGGTTTGGGTGG	---C------------------------------------	1	F001/024G>C/	1	0	0	0	0	0	0	0	0	0.135168	0	0	0
40	TTAGGCTTCGTTAGTTGGGTGGGATTGTTGGTTTGGGTGG	--------------------------G-------------	1	F001/047A>G/	1	0	0	0	0.0330202	0.101237	0.795889	1.37179	1.32921	0.132952	0.460086	1.84924	1.15668
40	TTAGCCTTCGTTAGTTGGGTGGGATTATTGGTTTGGGTGG	----C-----------------------------------	1	F001/025G>C/	1	0	0	0	0	0	0	0	0	0.0886348	0	0	0
40	TTAGGCTTCGTTAATTGGGTAGGATTATTGGTTTGGGTGG	-------------A------A-------------------	2	F001/034G>A/041G>A/	1	0	0	0	0	0	0	0	0	0.0797713	0	0	0
40	TTAGGCTTCGTTAGTTGGGTAGGATTATTGGTTAGGGTGG	--------------------A------------A------	2	F001/041G>A/054T>A/	1	0	0	0	0	0	0	0	0	0.0620444	0	0	0
40	TTAGGCTTCGTTAGTTGGGTGGGATTATTGGTTTGGGTGA	---------------------------------------A	1	F001/060G>A/	1	0	0	0.00038577	0.00165101	0.00506184	0.0549713	0.0929487	0.0632959	0.0598285	0.0193494	0.0806521	0.0307763
40	TTAGGCTTCGTTAGTTGGGTGAGATTATTGGTTTGGGTGG	---------------------A------------------	1	F001/042G>A/	1	0	0	0	0	0.00168728	0.0143403	0.0224359	0.0111699	0.0598285	0.0150496	0.0172826	0.0230822
39	TTGGCTTCGTTAGTTGGGTGGGATTATTGGTTTGGGTGG	--D-------------------------------------	1	F001/023A>D/	1	0	0	0	0.00990606	0.011811	0.0717017	0.157051	0.167548	0.0421015	0.0408488	0.181467	0.141058
40	TTACCCTTCGTTAGTTGGGTGGGATTATTGGTTTGGGTGG	---CC-----------------------------------	2	F001/024G>C/025G>C/	1	0	0	0	0	0	0	0	0	0.0421015	0	0	0
40	TTAGGCTTCGTTAGTTGGGTGGGATTATAGGTTTGGGTGG	----------------------------A-----------	1	F001/049T>A/	1	0	0	0	0.00495303	0.0168728	0.0645315	0.0608974	0.0446794	0.0354539	0.0300991	0.115217	0.0692467
39	TTAGGCTTCGTTAGTTGGGTGGGATTATTGGTTTGGGTG	---------------------------------------D	1	F001/060G>D/	1	0	0	0	0	0.00674912	0.0286807	0.0544872	0.0186164	0.0354539	0.0193494	0.0691304	0.0384704
40	TTAGGCTTCGCTAGTTGGGTGGGATTATTGGTTTGGGTGG	----------C-----------------------------	1	F001/031T>C/	1	0	0	0	0.00165101	0.0168728	0.119503	0.189103	0.186164	0.0332381	0.0558984	0.316848	0.179529
40	TTAGGCTCCGTTAGTTGGGTGGGATTATTGGTTTGGGTGG	-------C--------------------------------	1	F001/028T>C/	1	0	0.00166246	0	0.00330202	0.00506184	0.0215105	0.0769231	0.0186164	0.0332381	0.0257992	0.0835326	0.0384704
40	TTAGGCTTCGTTAGTTGGGTAGGATTGTTGGTTTGGGTGG	--------------------A-----G-------------	2	F001/041G>A/047A>G/	1	0	0	0	0	0	0	0.00961538	0	0.0310222	0	0	0.00256469
40	TTAGGCTTCGTTAGTTGGGTAGGATTATTGGTTTGGGTGA	--------------------A------------------A	2	F001/041G>A/060G>A/	1	0	0	0	0	0	0	0	0	0.0243746	0	0	0
40	TTACGCTTCGTTAGTTGGGTGGGATTATTGGTTAGGGTGG	---C-----------------------------A------	2	F001/024G>C/054T>A/	1	0	0	0	0	0	0	0	0	0.0221587	0	0	0
41	TTAGGCTTCGTTAGTTGGGTGAGATTATTGGTTTGGGTGGT	---------------------A------------------I	2	F001/042G>A/061T>I/	1	0	0	0	0	0	0	0	0	0.0221587	0	0	0
39	TTAGGCTTCGTTGTTGGGTGGGATTATTGGTTTGGGTGG	------------D---------------------------	1	F001/033A>D/	1	0	0	0.00038577	0.00165101	0.0151855	0.112333	0.176282	0.104252	0.0199428	0.0558984	0.167065	0.115411
39	TTAGGCTTCGTTGTTGGGTGGGATTGTTGGTTTGGGTGG	------------D-------------G-------------	2	F001/033A>D/047A>G/	1	0	0	0.00038577	0.00495303	0.00168728	0.0191205	0.0288462	0.0409561	0.017727	0.00644981	0.0460869	0.0564233
40	TTAGGCTTCGTTAGTTGGGTGGGATTATTGGTCTGGGTGG	--------------------------------C-------	1	F001/053T>C/	1	0	0	0	0	0	0.0262906	0.0320513	0.0372329	0.017727	0.0279492	0.0806521	0.0538586
40	TTAGGCTTCGTTAGTTGGGTGGGATTATTGATTTGGGTGG	------------------------------A---------	1	F001/051G>A/	1	0	0	0	0	0.00168728	0.0262906	0.0384615	0.0372329	0.017727	0.00644981	0.0547282	0.0410351
40	ATAGGCTTCGTTAGTTGGGTGGGATTATTGGTTTGGGTGG	A---------------------------------------	1	F001/021T>A/	1	0	0	0	0.00165101	0.011811	0.0286807	0.0737179	0.0930821	0.017727	0.0107497	0.086413	0.0795055
40	TTAGGCTTCGTTAGTTGAGTGGGATTATTGGTTTGGGTGG	-----------------A----------------------	1	F001/038G>A/	1	0	0	0	0	0.00168728	0.0119503	0.0192308	0.00372329	0.017727	0.00644981	0.0345652	0.0153882
39	TTGGCTTCGTTAGTTGGGTGGGATTGTTGGTTTGGGTGG	--D-----------------------G-------------	2	F001/023A>D/047A>G/	1	0	0	0	0.00165101	0	0.00717017	0.0224359	0.0186164	0.017727	0.00429987	0.0259239	0.00769408
40	TTAGGCTTCGTTAATTGGGTGGGATTATTGGTTTGGGTGG	-------------A--------------------------	1	F001/034G>A/	1	0	0	0	0.00330202	0.00168728	0.0215105	0.0416667	0.052126	0.0155111	0.00859975	0.0432065	0.033341
40	TTAGGCCTCGTTAGTTGGGTGGGATTATTGGTTTGGGTGG	------C---------------------------------	1	F001/027T>C/	1	0	0	0	0	0.0084364	0.0262906	0.0512821	0.0446794	0.0155111	0.0214994	0.0806521	0.0487292
39	TTAGGCTTCGTTAGTTGGGTGGATTATTGGTTTGGGTGG	----------------------D-----------------	1	F001/043G>D/	1	0	0	0.000771539	0	0.00337456	0.0167304	0.00961538	0.00744657	0.0155111	0.00859975	0.0288043	0.0359057
40	TTAGGCTTCGTAAGTTGGGTGGGATTATTGGTTTGGGTGG	-----------A----------------------------	1	F001/032T>A/	1	0	0	0	0	0	0.00956023	0.0128205	0	0.0155111	0	0.020163	0.00769408
40	TTAGGCTTCGTTAGTTGGGTGGGATTGTTGGTTAGGGTGG	--------------------------G------A------	2	F001/047A>G/054T>A/	1	0	0	0	0	0	0.0119503	0.0160256	0.0148931	0.0155111	0.00429987	0.0345652	0.0128235
40	TAAGGCTTCGTTAGTTGGGTGGGATTATTGGTTTGGGTGG	-A--------------------------------------	1	F001/022T>A/	1	0	0	0	0	0.00674912	0.0645315	0.105769	0.104252	0.0155111	0.0150496	0.172826	0.0564233
39	TTAGGCTTCGTTAGTTGGGTGGGATTGTTGTTTGGGTGG	--------------------------G---D---------	2	F001/047A>G/051G>D/	1	0	0	0.00038577	0	0.00168728	0.0215105	0.025641	0.0335096	0.0132952	0.0128996	0.0576087	0.033341
40	CTAGGCTTCGTTAGTTGGGTGGGATTATTGGTTTGGGTGG	C---------------------------------------	1	F001/021T>C/	1	0	0	0	0.00495303	0.0168728	0.0454111	0.112179	0.0707424	0.0132952	0.0193494	0.190109	0.133364
40	TTAGGCTTCGTTAGTTGGGTGGGATTATTGGTTTGGGCGG	-------------------------------------C--	1	F001/058T>C/	1	0	0	0	0	0.0101237	0.0549713	0.0801282	0.078189	0.0132952	0.0128996	0.115217	0.0692467
39	TTAGGCTTCGTTAGTTGGGTGGGATTATTGTTTGGGTGG	------------------------------D---------	1	F001/051G>D/	1	0	0	0	0	0	0.0167304	0.0320513	0.0446794	0.0110794	0.0193494	0.0604891	0.0384704
40	TTAGGCTTCGGTAGTTGGGTGGGATTATTGGTTTGGGTGG	----------G-----------------------------	1	F001/031T>G/	1	0	0	0	0	0.0101237	0.0239006	0.0641026	0.0446794	0.0110794	0.032249	0.0633695	0.033341
40	TTAGGCTTCGTTAGTTGGGTGGGATTATTAGTTTGGGTGG	-----------------------------A----------	1	F001/050G>A/	1	0	0	0	0	0.00337456	0.0286807	0.0480769	0.0632959	0.0110794	0.00859975	0.0720108	0.0538586
39	TTAGGCTTCGTAGTTGGGTGGGATTATTGGTTTGGGTGG	-----------D----------------------------	1	F001/032T>D/	1	0	0	0	0	0.00168728	0.0239006	0.0128205	0.0223397	0.0110794	0.00429987	0.0259239	0.00769408
40	TTAGGCTTCGTTAGTTGGGTGGGATTATTGGTTTGGGTTG	--------------------------------------T-	1	F001/059G>T/	1	0	0	0	0	0	0.00717017	0.00961538	0.00372329	0.0110794	0.00644981	0.0374456	0.00769408
41	TTAGGCTTCGTTAGTTGGGTGGGATTATTGGTTAGGGTGGT	---------------------------------A------I	2	F001/054T>A/061T>I/	1	0	0	0	0	0	0	0.0160256	0.0111699	0.0110794	0	0.0316848	0.00512939
40	TTGGGCTTCGTTAGTTGGGTGGGATTATTGGTTTGGGTGG	--G-------------------------------------	1	F001/023A>G/	1	0	0	0	0.00825505	0.0101237	0.043021	0.105769	0.107975	0.0110794	0.0408488	0.178587	0.112847
39	TTAGGCTTCGTTAGTTGGGTGGGATTTTGGTTTGGGTGG	--------------------------D-------------	1	F001/047A>D/	1	0	0	0	0	0.00337456	0.0501912	0.0929487	0.0632959	0.0110794	0.0193494	0.103696	0.0512939
40	TTAGGCTTCGTTAGTTGGGTGGAATTATTGGTTTGGGTGG	----------------------A-----------------	1	F001/043G>A/	1	0	0	0	0	0.00506184	0.00956023	0.0320513	0.0186164	0.0110794	0.0128996	0.0432065	0.0282116
40	TTAGGCTTCGTTAGTTGGGTGGGATCATTGGTTTGGGTGG	-------------------------C--------------	1	F001/046T>C/	1	0	0	0	0	0.00506184	0.0525813	0.134615	0.104252	0.0110794	0.0494485	0.120978	0.0974584
40	GTAGGCTTCGTTAGTTGGGTGGGATTATTGGTTTGGGTGG	G---------------------------------------	1	F001/021T>G/	1	0	0	0	0	0.00168728	0.0262906	0.0288462	0.0372329	0.00886348	0.00644981	0.0576087	0.0435998
40	TTAGGCTTCGTTAGCTGGGTGGGATTATTGGTTTGGGTGG	--------------C-------------------------	1	F001/035T>C/	1	0	0	0	0	0.00168728	0.0310707	0.0448718	0.0335096	0.00886348	0.0236493	0.0892934	0.0820702
40	TCAGGCTTCGTTAGTTGGGTGGGATTATTGGTTTGGGTGG	-C--------------------------------------	1	F001/022T>C/	1	0	0	0	0	0.00506184	0.0334608	0.0769231	0.0335096	0.00886348	0.0107497	0.0892934	0.0359057
40	TTAGGCTTCGTTAGTTGGATGGGATTATTGGTTTGGGTGG	------------------A---------------------	1	F001/039G>A/	1	0	0	0	0	0.00168728	0.0119503	0.0160256	0.00744657	0.00886348	0.00214994	0.0230435	0.0102588
40	TTAGGCTTCGTTAGTTGGGTGGGATAATTGGTTTGGGTGG	-------------------------A--------------	1	F001/046T>A/	1	0	0	0	0	0.00168728	0.0167304	0.0192308	0.00372329	0.00664761	0.00214994	0.0345652	0.0256469
40	TTAGGCTTCGTTAGTTGTGTGGGATTATTGGTTTGGGTGG	-----------------T----------------------	1	F001/038G>T/	1	0	0	0	0	0	0.00478011	0.0160256	0	0.00664761	0.00644981	0.0316848	0.0256469
40	TTAGGCTTCGTTAGTTGGGTGGGATTATAGGTTAGGGTGG	----------------------------A----A------	2	F001/049T>A/054T>A/	1	0	0	0	0	0.00168728	0.00239006	0.00961538	0.0111699	0.00664761	0.00214994	0.020163	0.00512939
40	TTAGGCTTCGTTAGTTGGGTGGGATTATCGGTTTGGGTGG	----------------------------C-----------	1	F001/049T>C/	1	0	0	0	0	0.0134982	0.0215105	0.0641026	0.0595726	0.00664761	0.0236493	0.0777717	0.058988
40	TTAGGCTTCGTTAGTTGGGTGGGATTACTGGTTTGGGTGG	---------------------------C------------	1	F001/048T>C/	1	0	0	0	0	0.00337456	0.0382409	0.0641026	0.0409561	0.00664761	0.0107497	0.0806521	0.0461645
40	TTAGGCTTCGTTAGTTGGGCGGGATTATTGGTTTGGGTGG	-------------------C--------------------	1	F001/040T>C/	1	0	0	0	0.00330202	0.00506184	0.0191205	0.0608974	0.0409561	0.00664761	0.0193494	0.0777717	0.0307763
40	TTAGGCTTCGTTAGTTGGGTGGGATTATTGGTTTGAGTGG	-----------------------------------A----	1	F001/056G>A/	1	0	0	0	0	0.00168728	0.0262906	0.025641	0.0148931	0.00664761	0.0150496	0.0230435	0.0128235
39	TTAGGCTTCGTTAGTTGGTGGGATTATTGGTTTGGGTGG	------------------D---------------------	1	F001/039G>D/	1	0	0	0	0.00165101	0	0	0.00961538	0.00372329	0.00443174	0	0.0374456	0.00769408
40	TTAGGCTTCGTTAGTTAGGTGGGATTATTGGTTTGGGTGG	----------------A-----------------------	1	F001/037G>A/	1	0	0	0	0	0.00168728	0.0143403	0.0192308	0.00744657	0.00443174	0.00214994	0.0230435	0.00512939
40	TTAGGCTTCGTTAGTTGGGTGGGAATATTGGTTTGGGTGG	------------------------A---------------	1	F001/045T>A/	1	0	0	0	0	0.00674912	0.00956023	0.0320513	0.0484027	0.00443174	0.00859975	0.0172826	0.00769408
40	TTAGGCTTCGTTAGTTGGGTGGGATTATTGGTTTAGGTGG	----------------------------------A-----	1	F001/055G>A/	1	0	0	0	0	0.00674912	0.00239006	0.0320513	0.0335096	0.00443174	0.00644981	0.0460869	0.0179529
40	TTAGGCTTCGTTAGTCGGGTGGGATTATTGGTTTGGGTGG	---------------C------------------------	1	F001/036T>C/	1	0	0	0	0	0.0084364	0.0239006	0.0448718	0.052126	0.00443174	0.0128996	0.0720108	0.058988
39	TTAGGCTTCGTTAGTTGGGTGGGATATTGGTTTGGGTGG	-------------------------D--------------	1	F001/046T>D/	1	0	0	0	0	0.00506184	0.0310707	0.0352564	0.026063	0.00443174	0.00644981	0.0432065	0.033341
40	TTAGGCTTCGTTAGTTGGGTGGGATTATTGGTTCGGGTGG	---------------------------------C------	1	F001/054T>C/	1	0	0	0	0.00165101	0.00674912	0.0501912	0.0384615	0.0297863	0.00443174	0.0171995	0.0691304	0.033341
40	TTAGGCTTCGTTGGTTGGGTGGGATTATTGGTTTGGGTGG	------------G---------------------------	1	F001/033A>G/	1	0	0	0	0.00495303	0.011811	0.0932122	0.112179	0.0819123	0.00443174	0.0537484	0.204511	0.133364
40	TTAGGCTTCGTTAGTTGGGTGGGATTATTGGTTTGGGAGG	-------------------------------------A--	1	F001/058T>A/	1	0	0	0	0	0.00337456	0.00956023	0.0128205	0.00372329	0.00221587	0.0171995	0.0633695	0.0384704
40	TTAGGCTTCTTTAGTTGGGTGGGATTATTGGTTTGGGTGG	---------T------------------------------	1	F001/030G>T/	1	0	0	0	0	0	0.0119503	0.0160256	0.0111699	0.00221587	0.0193494	0.0345652	0.0128235
40	TTAGGCTTCGTTAGTTGGGTGGGATTTTTGGTTTGGGTGG	--------------------------T-------------	1	F001/047A>T/	1	0	0	0	0	0.00506184	0.0167304	0.0128205	0.0186164	0.00221587	0.00644981	0.0259239	0.0205176
40	TTAGGCTTCGTTAGTTGGGTGTGATTATTGGTTTGGGTGG	---------------------T------------------	1	F001/042G>T/	1	0	0	0	0	0.00168728	0.00239006	0.00641026	0	0.00221587	0.00429987	0.020163	0.0102588
40	TTAGGCTTCGTTATTTGGGTGGGATTATTGGTTTGGGTGG	-------------T--------------------------	1	F001/034G>T/	1	0	0	0	0	0	0.00478011	0.00320513	0.00372329	0.00221587	0	0.020163	0.00256469
40	TTAGGTTTCGTTAGTTGGGTGGGATTATTGGTTTGGGTGG	-----T----------------------------------	1	F001/026C>T/	1	0	0	0	0	0	0.00478011	0.00320513	0	0.00221587	0.00429987	0.020163	0.00769408
40	TTAGGCTTCGTTGGTTGGGTGGGATTGTTGGTTTGGGTGG	------------G-------------G-------------	2	F001/033A>G/047A>G/	1	0	0	0	0	0.00168728	0	0.0128205	0.0186164	0.00221587	0.00859975	0.0345652	0.0153882
40	TTAGGCTTCGTTAGTTGGGTGGGATTGCTGGTTTGGGTGG	--------------------------GC------------	2	F001/047A>G/048T>C/	1	0	0	0	0.00165101	0.00337456	0.00717017	0.00641026	0.0148931	0.00221587	0.00214994	0.0230435	0.0179529
40	TTAGGCTTCGTCAGTTGGGTGGGATTATTGGTTTGGGTGG	-----------C----------------------------	1	F001/032T>C/	1	0	0	0	0	0.00506184	0.0191205	0.0288462	0.0148931	0.00221587	0.00859975	0.0720108	0.0307763
40	TTAGGCTTCGTTAGTTGGGTGGGGTTATTGGTTTGGGTGG	-----------------------G----------------	1	F001/044A>G/	1	0	0	0	0	0.00674912	0.0310707	0.0288462	0.0186164	0.00221587	0.0128996	0.0979347	0.0435998
40	TTAGGCTTCGTTAGTTGGGTGGGATTATTGGTTTGGGTAG	--------------------------------------A-	1	F001/059G>A/	1	0	0	0	0	0.00168728	0.00239006	0.0160256	0.026063	0.00221587	0.0236493	0.0259239	0
40	TTAGGCTTCGTTAGTTGGGTGGAATTATAGGTTTGGGTGG	----------------------A-----A-----------	2	F001/043G>A/049T>A/	1	0	0	0	0.00165101	0	0.00717017	0.0160256	0.026063	0.00221587	0.00644981	0.0115217	0.0128235
40	TTAGGCTTCGTTAGTTGGGTGGGATTATTGGTTTGGGGGG	-------------------------------------G--	1	F001/058T>G/	1	0	0	0	0	0.00168728	0.0119503	0.0352564	0.0297863	0.00221587	0.00644981	0.0547282	0.0205176
40	TTAGGCTTCGTTAGTTGGGTGGGATTATTTGTTTGGGTGG	-----------------------------T----------	1	F001/050G>T/	1	0	0	0	0	0.00506184	0.0119503	0.0416667	0.026063	0.00221587	0.00644981	0.0460869	0.0179529
40	TTAGGCTTCATTAGTTGGGTGGGATTATTGGTTTGGGTGG	---------A------------------------------	1	F001/030G>A/	1	0	0	0	0	0.00337456	0.0167304	0.0576923	0.0223397	0.00221587	0.0193494	0.0489674	0.0230822
40	TTAGGCTTCGTTAGTTGGGTGGGATTATTGGTATGGGTGG	--------------------------------A-------	1	F001/053T>A/	1	0	0	0	0	0.00337456	0.00239006	0.00320513	0.0186164	0	0.00644981	0.0259239	0.0128235
40	TTAAGCTTCGTTAGTTGGGTGGGATTATTGGTTTGGGTGG	---A------------------------------------	1	F001/024G>A/	1	0	0	0	0	0	0.00717017	0.0128205	0.0186164	0	0.00214994	0.0230435	0.00769408
40	TTAGGCTTCGTTAGTTTGGTGGGATTATTGGTTTGGGTGG	----------------T-----------------------	1	F001/037G>T/	1	0	0	0	0	0	0.00239006	0.00961538	0	0	0	0.0230435	0.00512939
40	CTAGGCTTCGTTAGTTGGGTGGGATTGTTGGTTTGGGTGG	C-------------------------G-------------	2	F001/021T>C/047A>G/	1	0	0	0	0	0	0.00717017	0.00641026	0.0186164	0	0.00214994	0.0172826	0.0359057
40	TTAGGCTTCGTTAGTTGGGTGGGATTGTTGGTCTGGGTGG	--------------------------G-----C-------	2	F001/047A>G/053T>C/	1	0	0	0	0	0	0	0.00320513	0.00744657	0	0	0.0144022	0.0205176
40	TTAGGCCTCGTTAGTTGGGTGGGATTGTTGGTTTGGGTGG	------C-------------------G-------------	2	F001/027T>C/047A>G/	1	0	0	0	0	0.00168728	0.00239006	0.00641026	0	0	0	0.020163	0.00256469
40	TTAGGCTTCGTTAGTTGGGTGGGGTTGTTGGTTTGGGTGG	-----------------------G--G-------------	2	F001/044A>G/047A>G/	1	0	0	0	0	0.00168728	0.00239006	0	0	0	0	0.020163	0
40	TTAGGCTTGGTTAGTTGGGTGGAATTATTGGTTAGGGTGG	--------G-------------A----------A------	3	F001/029C>G/043G>A/054T>A/	1	0	0	0	0	0	0.00478011	0.0128205	0.00744657	0	0.00214994	0.020163	0.00512939
40	TTAGGCTTCGTTAGTTGGGGGGGATTATTGGTTTGGGTGG	-------------------G--------------------	1	F001/040T>G/	1	0	0	0	0	0	0.00478011	0.025641	0.0186164	0	0.00214994	0.0259239	0.0153882
40	TTCGGCTTCGTTAGTTGGGTGGGATTATTGGTTTGGGTGG	--C-------------------------------------	1	F001/023A>C/	1	0	0	0	0	0	0.00956023	0.0224359	0.0111699	0	0.00214994	0.0172826	0.0230822
40	TTAGGCTTTGTTAGTTGGGTGGGATTATTGGTTTGGGTGG	--------T-------------------------------	1	F001/029C>T/	1	0	0	0	0	0	0.00956023	0.0384615	0.0111699	0	0.0171995	0.0547282	0.0282116
41	TTAGGCTTCGTTAGTTGGGTGGGATGTGCTTTGGGTGGGAT	Unknow1/	7	F001/Unnamed1/	1	0	0	0	0	0.00337456	0.0286807	0.0288462	0.0148931	0	0	0.0345652	0.0128235
40	TTAGGCTTCGATAGTTGGGTGGGATTATTGGTTTGGGTGG	----------A-----------------------------	1	F001/031T>A/	1	0	0	0	0	0.00168728	0.0167304	0.025641	0.0372329	0	0.0193494	0.0489674	0.033341
40	TTAGGCTTCGTTAGTTGGGTGGGACTATTGGTTTGGGTGG	------------------------C---------------	1	F001/045T>C/	1	0	0	0	0	0.00337456	0.0215105	0.0480769	0.0372329	0	0.0171995	0.103696	0.033341
40	TTAGGCTTCGTTTGTTGGGTGGGATTATTGGTTTGGGTGG	------------T---------------------------	1	F001/033A>T/	1	0	0	0	0	0	0.0119503	0.0224359	0.0223397	0	0.0128996	0.0633695	0.0384704
40	TTTGGCTTCGTTAGTTGGGTGGGATTATTGGTTTGGGTGG	--T-------------------------------------	1	F001/023A>T/	1	0	0	0	0	0	0.00478011	0.00961538	0.0223397	0	0.00214994	0.0345652	0.0153882
40	TTAGGCTTCGTTAGTTGGGTGGGATTATTGGCTTGGGTGG	-------------------------------C--------	1	F001/052T>C/	1	0	0	0.00038577	0.00165101	0.00674912	0.0215105	0.0608974	0.0297863	0	0.00644981	0.0604891	0.033341
40	TTAGGCTTCGTTAGTTGGGCGGGAATTGTTTGGGTGGGAT	Unknow0/	7	F001/Unnamed0/	1	0	0	0	0	0	0.0167304	0.0384615	0.026063	0	0.00214994	0.0115217	0.0153882
40	CTTGGGCTCCTTATTTGGGCGGGAATTGTTTGGGTGGGAT	CTTGGGCTCCTTATTTGGGCGGGAATTGTTTGGGTGGGAT	0	seedF002	2	0	0.00664982	0	0.340108	1.14229	7.05784	16.4487	16.0139	0.680272	4.14078	15.4103	15.5395
40	CTTGGGCTCCTTATTTGGGCAGGAATTGTTTGGGTGGGAT	--------------------A-------------------	1	F002/041G>A/	2	0	0	0	0	0.00168728	0.00717017	0.0224359	0.0223397	0.30579	0	0.0576087	0.0384704
40	CTTGGGCTCCTTATTTGGGCGGAAATTGTTTGGGTGGGAT	----------------------A-----------------	1	F002/043G>A/	2	0	0	0	0.00165101	0.0084364	0.083652	0.0705128	0.0930821	0.0576126	0.0601982	0.0950543	0.120541
40	CTTGGGCTCCTTATTTGGGCGGGAATTGTTTGGGAGGGAT	----------------------------------A-----	1	F002/055T>A/	2	0	0	0	0	0.0168728	0.0549713	0.227564	0.215951	0.0531809	0.034399	0.239076	0.223128
40	CCTGGGCTCCTTATTTGGGCGGGAATTGTTTGGGTGGGAT	-C--------------------------------------	1	F002/022T>C/	2	0	0	0	0.00660404	0.00506184	0.081262	0.179487	0.189888	0.0332381	0.0386989	0.155543	0.156446
40	TTTGGGCTCCTTATTTGGGCGGGAATTGTTTGGGTGGGAT	T---------------------------------------	1	F002/021C>T/	2	0	0	0	0	0.00506184	0.043021	0.153846	0.208504	0.0310222	0.034399	0.155543	0.174399
40	CTTGGGCTCCTTATTTGGGCAGGAATTGTTTGGGAGGGAT	--------------------A-------------A-----	2	F002/041G>A/055T>A/	2	0	0	0	0	0	0	0	0	0.0265904	0	0	0
40	CTTGGGCTCCTTATTCGGGCGGGAATTGTTTGGGTGGGAT	---------------C------------------------	1	F002/036T>C/	2	0	0	0	0.00495303	0.00168728	0.0286807	0.0384615	0.026063	0.0243746	0.0193494	0.0547282	0.0718114
40	CTTGGCCTCCTTATTTGGGCGGGAATTGTTTGGGTGGGAT	-----C----------------------------------	1	F002/026G>C/	2	0	0	0	0	0	0	0.00320513	0	0.0243746	0	0	0
40	CTTGGGCTCCTTATTTGGGCGGGAATTGTTCGGGTGGGAT	------------------------------C---------	1	F002/051T>C/	2	0	0	0	0	0.00674912	0.0191205	0.0416667	0.0409561	0.0199428	0.0107497	0.0489674	0.0820702
40	CTTGGGCTCCTTATTTGGGCGGGAATAGTTTGGGTGGGAT	--------------------------A-------------	1	F002/047T>A/	2	0	0	0	0.00165101	0.00168728	0.0191205	0.0576923	0.0409561	0.0199428	0.0107497	0.0547282	0.0359057
40	CTTGGGCTCCTTATTTGGGCGGGAATAGTTTGGGAGGGAT	--------------------------A-------A-----	2	F002/047T>A/055T>A/	2	0	0	0	0	0.00168728	0.00956023	0.025641	0.0223397	0.0132952	0.00644981	0.0403261	0.0230822
40	CTTGGGCTCCTTATTTGGGCGGAAATTGTTTGGGAGGGAT	----------------------A-----------A-----	2	F002/043G>A/055T>A/	2	0	0	0	0	0.0084364	0.0239006	0.0769231	0.0670191	0.0132952	0.00214994	0.0633695	0.0974584
40	CTTGGGCCCCTTATTTGGGCGGGAATTGTTTGGGTGGGAT	-------C--------------------------------	1	F002/028T>C/	2	0	0	0	0.00165101	0.00168728	0.0239006	0.0288462	0.0595726	0.0110794	0.0171995	0.0403261	0.0564233
40	CTCGGGCTCCTTATTTGGGCGGGAATTGTTTGGGTGGGAT	--C-------------------------------------	1	F002/023T>C/	2	0	0	0	0.00165101	0.00506184	0.0382409	0.0801282	0.0893589	0.0110794	0.00859975	0.152663	0.176964
40	CTTGGGCTCCTTATTTGGGCGGGAGTTGTTTGGGTGGGAT	------------------------G---------------	1	F002/045A>G/	2	0	0	0	0	0.0134982	0.0621415	0.157051	0.145208	0.0110794	0.0386989	0.167065	0.112847
40	CTTGGGCTCCTTATTTGGGCGGGAATTGTTTGGGTGGGAA	---------------------------------------A	1	F002/060T>A/	2	0	0	0	0	0	0.102772	0.112179	0.0930821	0.0110794	0.0171995	0.115217	0.0538586
40	CTTGGGCTCCTTGTTTGGGCGGGAATTGTTTGGGTGGGAT	------------G---------------------------	1	F002/033A>G/	2	0	0	0	0	0.0286838	0.152964	0.391026	0.394668	0.0110794	0.0838475	0.486793	0.520633
40	CTTGGGCTCCTTATTTGGGCGGGAATTGTTTAGGTGGGAT	-------------------------------A--------	1	F002/052G>A/	2	0	0	0	0	0	0	0.0160256	0.0372329	0.00886348	0.00214994	0.0086413	0.0205176
40	CTTGGGCTCCTTATTTGGGTGGGAATTGTTTGGGTGGGAT	-------------------T--------------------	1	F002/040C>T/	2	0	0	0	0	0.00168728	0.0143403	0.0801282	0.0968054	0.00886348	0.0193494	0.0576087	0.0461645
40	CTTGGGCTCCTTATTTGGGCGGGAATTGTTTGGGCGGGAT	----------------------------------C-----	1	F002/055T>C/	2	0	0	0	0	0.00337456	0.0262906	0.0641026	0.0223397	0.00886348	0.0107497	0.0777717	0.0512939
40	CTTGGGCTCCTTATTAGGGCGGGAATTGTTTGGGTGGGAT	---------------A------------------------	1	F002/036T>A/	2	0	0.00166246	0	0	0.00337456	0.00717017	0.00320513	0.00744657	0.00886348	0.0107497	0.0230435	0.0230822
39	CTTGGGCTCCTTATTTGGGCGGGAATTGTTTGGTGGGAT	---------------------------------D------	1	F002/054G>D/	2	0	0	0	0	0.00168728	0.00478011	0.00961538	0	0.00886348	0.00214994	0.0230435	0.0179529
40	CTTGGGCTCCTTATTTGGGCGGGAATTGTTAGGGTGGGAT	------------------------------A---------	1	F002/051T>A/	2	0	0	0	0	0.00168728	0.0119503	0.025641	0.00372329	0.00886348	0.00429987	0.0345652	0.0153882
40	CTTGGGCTCCTTATTTAGGCGGGAATTGTTTGGGTGGGAT	----------------A-----------------------	1	F002/037G>A/	2	0	0	0	0	0.00506184	0	0.0224359	0.0223397	0.00664761	0.00859975	0.0230435	0.0230822
40	CTTGGTCTCCTTATTTGGGCGGGAATTGTTTGGGTGGGAT	-----T----------------------------------	1	F002/026G>T/	2	0	0	0	0	0.00337456	0	0.00961538	0.026063	0.00664761	0	0.0259239	0.0128235
39	CTTGGCTCCTTATTTGGGCGGGAATTGTTTGGGTGGGAT	-----D----------------------------------	1	F002/026G>D/	2	0	0	0.00038577	0.0115571	0.00337456	0.0191205	0.0480769	0.0223397	0.00664761	0.0128996	0.0691304	0.0538586
40	CTTGGGCTCCTTATTTGGGCGGGAATTGCTTGGGTGGGAT	----------------------------C-----------	1	F002/049T>C/	2	0	0	0	0	0.00168728	0.0334608	0.0416667	0.0372329	0.00664761	0.0107497	0.0720108	0.0820702
40	CTTGGACTCCTTATTTGGGCGGGAATTGTTTGGGTGGGAT	-----A----------------------------------	1	F002/026G>A/	2	0	0	0	0.00165101	0.00168728	0.043021	0.150641	0.122868	0.00664761	0.0150496	0.1325	0.187223
40	CTTGGGCTCCTTATTTGGGCGGGAATTGTTTGAGTGGGAT	--------------------------------A-------	1	F002/053G>A/	2	0	0	0	0	0.00168728	0.00478011	0.0224359	0.0111699	0.00664761	0.00859975	0.0230435	0.0128235
40	CTTGGGCTCCTTATTTGGGCGGGAATTGTCTGGGTGGGAT	-----------------------------C----------	1	F002/050T>C/	2	0	0	0	0.00165101	0.00168728	0.0167304	0.0320513	0.026063	0.00443174	0.0150496	0.0489674	0.058988
40	CTTTGGCTCCTTATTTGGGCGGGAATTGTTTGGGTGGGAT	---T------------------------------------	1	F002/024G>T/	2	0	0	0	0.00165101	0.00168728	0.0215105	0.0384615	0.0595726	0.00443174	0.0150496	0.0604891	0.0564233
40	CTTGGGCTCCCTATTTGGGCGGGAATTGTTTGGGTGGGAT	----------C-----------------------------	1	F002/031T>C/	2	0	0	0	0	0.00506184	0.0215105	0.0608974	0.0670191	0.00443174	0.0193494	0.06625	0.0948937
39	CTTGGGCTCCTTATTTGGGCGGGAATTGTTTGGGTGGAT	-------------------------------------D--	1	F002/058G>D/	2	0	0	0	0	0	0.00478011	0.00961538	0.0148931	0.00443174	0.00429987	0.0172826	0.0435998
40	CTTGGGCTCCTTATTTGGGCGGGAACTGTTTGGGTGGGAT	-------------------------C--------------	1	F002/046T>C/	2	0	0	0	0.00165101	0.00506184	0.0143403	0.0673077	0.052126	0.00443174	0.0150496	0.0633695	0.0461645
37	CTTGGGCTCCTTATTTGGGCGGGAATTGTTTGGGTGG	-------------------------------------DDD	3	F002/058G>D/059A>D/060T>D/	2	0	0	0	0	0	0.043021	0.0929487	0.100529	0.00443174	0.0128996	0.118098	0.0564233
40	CTTGGGCTCCTTATTTGGGCGGGAATTATTTGGGTGGGAT	---------------------------A------------	1	F002/048G>A/	2	0	0	0	0	0	0.00717017	0.0128205	0.0186164	0.00221587	0.00214994	0.0115217	0.0384704
40	CATGGGCTCCTTATTTGGGCGGGAATTGTTTGGGTGGGAT	-A--------------------------------------	1	F002/022T>A/	2	0	0	0	0	0.00337456	0.0143403	0.0160256	0.00372329	0.00221587	0	0.0288043	0.0153882
40	CTTGGGCTCCTTATTTGAGCGGGAATTGTTTGGGTGGGAT	-----------------A----------------------	1	F002/038G>A/	2	0	0	0	0	0	0.00239006	0.0160256	0.0148931	0.00221587	0.00429987	0.0288043	0.0205176
39	CTTGGGCTCCTTATTTGGCGGGAATTGTTTGGGTGGGAT	------------------D---------------------	1	F002/039G>D/	2	0	0	0	0	0.00168728	0.00239006	0.0160256	0.0148931	0.00221587	0	0.0288043	0.00512939
40	CTTGGGCTCCTTATTTGGGCGGGAATTGTTTGGGTGGGTT	--------------------------------------T-	1	F002/059A>T/	2	0	0	0	0	0	0.00239006	0.0224359	0.0186164	0.00221587	0.0107497	0.0288043	0.0307763
40	CTTGGGCTCCTTATCTGGGCGGGAATTGTTTGGGTGGGAT	--------------C-------------------------	1	F002/035T>C/	2	0	0	0	0.00165101	0.00674912	0.00478011	0.0384615	0.0223397	0.00221587	0.0128996	0.0460869	0.0461645
37	CTTGGGCTCCTTATTTGGGCGGGAATTGTTTGGGCGG	----------------------------------C--DDD	4	F002/055T>C/058G>D/059A>D/060T>D/	2	0	0	0	0	0	0.00239006	0.0288462	0.0148931	0.00221587	0.00214994	0.00576087	0.00512939
40	CTTGGGCTCCTTATTTGGGCGGGAATCGTTTGGGTGGGAT	--------------------------C-------------	1	F002/047T>C/	2	0	0	0	0.00165101	0.0084364	0.0262906	0.0544872	0.0297863	0.00221587	0.0171995	0.0604891	0.0487292
40	CTTGGGCTCCTTACTTGGGCGGGAATTGTTTGGGTGGGAT	-------------C--------------------------	1	F002/034T>C/	2	0	0	0	0	0.00337456	0.0382409	0.141026	0.134038	0.00221587	0.0214994	0.103696	0.143623
40	CTTGGGCTTCTTATTTGGGCGGGAATTGTTTGGGTGGGAT	--------T-------------------------------	1	F002/029C>T/	2	0	0	0	0	0.00337456	0.0454111	0.0897436	0.0856356	0.00221587	0.0128996	0.106576	0.0692467
40	CTTGGGCTCCTTATTTGGGCGGGAATTGTTTGGGGGGGAT	----------------------------------G-----	1	F002/055T>G/	2	0	0	0	0	0.00337456	0.00239006	0.00320513	0.0148931	0	0.00644981	0.0345652	0.0230822
40	CTTGGGCTCCTTATTTGGGCGGGTATTGTTTGGGTGGGAT	-----------------------T----------------	1	F002/044A>T/	2	0	0	0	0	0	0.00478011	0.0128205	0.0111699	0	0.0107497	0.0259239	0.0205176
40	CTAGGGCTCCTTATTTGGGCGGGAATTGTTTGGGTGGGAT	--A-------------------------------------	1	F002/023T>A/	2	0	0	0	0.00330202	0.00168728	0.00956023	0	0.0111699	0	0.00859975	0.020163	0.0256469
40	CTTGGGCTCCTTATTTGGGCGGGAATTGTTTGTGTGGGAT	--------------------------------T-------	1	F002/053G>T/	2	0	0	0	0	0	0	0.00641026	0.00744657	0	0.00429987	0.020163	0.0153882
40	CTAGGGCTCCTTATTTGGGCGGGAATTGTTTGGGAGGGAT	--A-------------------------------A-----	2	F002/023T>A/055T>A/	2	0	0	0	0	0	0.00478011	0.00320513	0.00744657	0	0	0.020163	0.00769408
40	CTAGGGCTCCTTATTTGGGGGGAAATAGTTTGGGAGGGAT	--A----------------G--A---A-------A-----	5	F002/023T>A/040C>G/043G>A/047T>A/055T>A/	2	0	0	0	0	0	0.0119503	0.00961538	0.0148931	0	0	0.0230435	0.0205176
40	CTTGGGCTCCTTTTTTGGGCGGGAATTGTTTGGGTGGGAT	------------T---------------------------	1	F002/033A>T/	2	0	0	0	0	0.00168728	0.00478011	0.0224359	0.0111699	0	0.00214994	0.0259239	0.033341
40	CTTGGGCTCTTTATTTGGGCGGGAATTGTTTGGGTGGGAT	---------T------------------------------	1	F002/030C>T/	2	0	0	0	0	0.00168728	0.0167304	0.025641	0.00744657	0	0.0128996	0.0230435	0.0256469
40	CTTGGGCTCCTTATTTGGGCGGGATTTGTTTGGGTGGGAT	------------------------T---------------	1	F002/045A>T/	2	0	0	0	0.00330202	0.0134982	0.0167304	0.0480769	0.0670191	0	0.0107497	0.0460869	0.0359057
40	CTTGTGCTCCTTATTTGGGCGGGAATTGTTTGGGTGGGAT	----T-----------------------------------	1	F002/025G>T/	2	0	0	0	0	0	0.0143403	0.0224359	0.0297863	0	0.0128996	0.0316848	0.0205176
40	CTTGGGCTCCTTATTTGGGCGGGAATTGTTTGGGTAGGAT	-----------------------------------A----	1	F002/056G>A/	2	0	0	0	0.00330202	0.00168728	0.00478011	0.0224359	0.0223397	0	0.00859975	0.0288043	0.0179529
40	GTTGGGCTCCTTATTTGGGCGGGAATTGTTTGGGTGGGAT	G---------------------------------------	1	F002/021C>G/	2	0	0	0	0	0	0.00478011	0.0160256	0.0409561	0	0	0.06625	0.0153882
40	CTTGGGCTCCTTATTTGGGCGGGGATTGTTTGGGTGGGAT	-----------------------G----------------	1	F002/044A>G/	2	0	0	0	0.00330202	0.00168728	0.0167304	0.0192308	0.0446794	0	0.0214994	0.0633695	0.0307763
40	CTTGGGCTCCTTATTTGGGCGGGAATTGTTTGGGTGGGAC	---------------------------------------C	1	F002/060T>C/	2	0	0	0	0.00165101	0.00337456	0.00956023	0.0160256	0.0223397	0	0.0128996	0.0288043	0.033341
40	CTTGGGCTCCTTATTTGGGGGGGAATTGTTTGGGTGGGAT	-------------------G--------------------	1	F002/040C>G/	2	0	0	0	0	0.00168728	0.00717017	0.00641026	0.0223397	0	0.00644981	0.0230435	0.0179529
40	CTTGAGCTCCTTATTTGGGCGGGAATTGTTTGGGTGGGAT	----A-----------------------------------	1	F002/025G>A/	2	0	0	0	0	0	0.00478011	0.0128205	0.0223397	0	0.00214994	0.020163	0.0102588
40	CTTGGGCTCCTTATTTGGGGGGGAATTGTTTGGGAGGGAT	-------------------G--------------A-----	2	F002/040C>G/055T>A/	2	0	0	0	0	0.00168728	0.00478011	0.0128205	0.0223397	0	0.00429987	0.0144022	0.0230822
40	CTTGGGCTCCTTATTTGGGCGGGAATTGTTTGGGTGGGGT	--------------------------------------G-	1	F002/059A>G/	2	0	0	0	0.00330202	0.00168728	0.0286807	0.0416667	0.0595726	0	0.0171995	0.0604891	0.058988
40	CTAGGGCTCCTTATTTGGGGGGAAATTGTTTGGGAGGGAT	--A----------------G--A-----------A-----	4	F002/023T>A/040C>G/043G>A/055T>A/	2	0	0	0	0.00165101	0	0.0239006	0.0448718	0.0484027	0	0.00859975	0.0316848	0.0359057
40	CTTGGGCTCCTTATTTGGGGGGAAATTGTTTGGGAGGGAT	-------------------G--A-----------A-----	3	F002/040C>G/043G>A/055T>A/	2	0	0	0	0.00165101	0.00168728	0.00478011	0.0288462	0.0223397	0	0.00429987	0.020163	0.033341
40	CTTGGGCTCCTCATTTGGGCGGGAATTGTTTGGGTGGGAT	-----------C----------------------------	1	F002/032T>C/	2	0	0	0	0	0.00337456	0.0143403	0.0352564	0.0223397	0	0.0128996	0.0316848	0.0384704
40	CTTGGGCACCTTATTTGGGCGGGAATTGTTTGGGTGGGAT	-------A--------------------------------	1	F002/028T>A/	2	0	0	0	0	0	0.00956023	0.0416667	0.0223397	0	0.00214994	0.0288043	0.0179529
40	TTCCGCTCCATTATGGGCGCTTGATTTTAATTCTAGTTAC	TTCCGCTCCATTATGGGCGCTTGATTTTAATTCTAGTTAC	0	seedF003	3	0.000721113	0.00831228	0.0570939	1.89041	1.60629	0.958413	0.394231	0.0558493	0.0553968	13.3576	0.354293	2.82629
40	TTCCGCTCCACTATGGGCGCTTGATTTTAATTCTAGTTAC	----------C-----------------------------	1	F003/031T>C/	3	0	0	0	0.0181611	0.0101237	0.00956023	0	0	0.050965	0.0709479	0.0115217	0.0102588
40	TTCCGCTCCATTATGGGCGCTTGATTTTAACTCTAGTTAC	------------------------------C---------	1	F003/051T>C/	3	0	0	0	0.00825505	0.00168728	0.00239006	0	0	0.00221587	0.0429987	0.00288043	0.0102588
40	TTCCGCTCCATTATGGGCGCTTGGTTTTAATTCTAGTTAC	-----------------------G----------------	1	F003/044A>G/	3	0	0	0	0.00165101	0.0084364	0.00717017	0	0	0.00221587	0.0257992	0	0.0102588
40	TTCCGCCCCATTATGGGCGCTTGATTTTAATTCTAGTTAC	------C---------------------------------	1	F003/027T>C/	3	0	0	0.00115731	0.0313692	0.0253092	0.0191205	0.00641026	0.00372329	0	0.178445	0.020163	0.0487292
40	TTCCGCTCCATTATGGGCGCCTGATTTTAATTCTAGTTAC	--------------------C-------------------	1	F003/041T>C/	3	0	0	0.00038577	0.0181611	0.0185601	0.0167304	0	0.00372329	0	0.180595	0.00576087	0.0461645
40	TTCCGCTCCATCATGGGCGCTTGATTTTAATTCTAGTTAC	-----------C----------------------------	1	F003/032T>C/	3	0	0	0	0.0115571	0.00674912	0.00478011	0.00641026	0	0	0.128996	0.00288043	0.0230822
40	TTCCGCTCCATTGTGGGCGCTTGATTTTAATTCTAGTTAC	------------G---------------------------	1	F003/033A>G/	3	0	0	0	0.00495303	0.00168728	0.00478011	0.00320513	0	0	0.0988971	0	0.0179529
40	TTCCGCTCTATTATGGGCGCTTGATTTTAATTCTAGTTAC	--------T-------------------------------	1	F003/029C>T/	3	0	0	0.00038577	0.00330202	0.00168728	0.00478011	0.00320513	0	0	0.0730978	0.00288043	0.00769408
40	TTCCGCTCCGTTATGGGCGCTTGATTTTAATTCTAGTTAC	---------G------------------------------	1	F003/030A>G/	3	0	0	0.00038577	0.00825505	0.0168728	0.00239006	0	0	0	0.066648	0	0.0282116
40	TTCCGCTCCTTTATGGGCGCTTGATTTTAATTCTAGTTAC	---------T------------------------------	1	F003/030A>T/	3	0	0	0.00038577	0.00495303	0.00337456	0.00239006	0.00320513	0.00372329	0	0.066648	0	0.00256469
40	TTCCGCTCCATTATGGGCGCATGATTTTAATTCTAGTTAC	--------------------A-------------------	1	F003/041T>A/	3	0	0	0.00038577	0.00165101	0.00674912	0.00239006	0	0	0	0.0601982	0	0.00769408
40	TTCCGCTCCATTATGGGCGCTTGATTTCAATTCTAGTTAC	---------------------------C------------	1	F003/048T>C/	3	0	0	0	0.00990606	0.0084364	0.00956023	0	0	0	0.0601982	0	0.0230822
40	CTCCGCTCCATTATGGGCGCTTGATTTTAATTCTAGTTAC	C---------------------------------------	1	F003/021T>C/	3	0	0	0.00038577	0.0132081	0.011811	0	0	0	0	0.0537484	0.00576087	0.0102588
40	TTCCGCTCCATTATGGGCGCTTGATTCTAATTCTAGTTAC	--------------------------C-------------	1	F003/047T>C/	3	0	0	0	0.00660404	0.0084364	0.00478011	0	0	0	0.0472986	0	0.0102588
40	TTCCGCTCCATTATGAGCGCTTGATTTTAATTCTAGTTAC	---------------A------------------------	1	F003/036G>A/	3	0	0	0	0.00165101	0.00674912	0	0.00641026	0	0	0.0451487	0	0.0153882
40	TTCCGCTCCATTATGGGCGCTTGATTTTAATCCTAGTTAC	-------------------------------C--------	1	F003/052T>C/	3	0	0	0.000771539	0.00825505	0.00674912	0	0	0	0	0.0451487	0	0.0179529
40	TTCCGCTCCATTATGGGCGCTTGATCTTAATTCTAGTTAC	-------------------------C--------------	1	F003/046T>C/	3	0	0	0	0.0115571	0.00674912	0	0	0	0	0.0408488	0.00288043	0.00512939
39	TTCCGCTCCATATGGGCGCTTGATTTTAATTCTAGTTAC	-----------D----------------------------	1	F003/032T>D/	3	0	0	0	0.00165101	0	0.00239006	0	0	0	0.0386989	0	0.00512939
40	TTCCGCTCCATTATGGGCGCTCGATTTTAATTCTAGTTAC	---------------------C------------------	1	F003/042T>C/	3	0	0	0.00038577	0.00660404	0.0101237	0	0.00320513	0	0	0.0386989	0.0115217	0.00512939
40	TTCCGCTCCATTAAGGGCGCTTGATTTTAATTCTAGTTAC	-------------A--------------------------	1	F003/034T>A/	3	0	0	0	0.00330202	0	0.00239006	0	0	0	0.034399	0.00288043	0.0128235
40	TTCCGCTCCATTACGGGCGCTTGATTTTAATTCTAGTTAC	-------------C--------------------------	1	F003/034T>C/	3	0	0	0	0.0148591	0.00506184	0.00239006	0.00320513	0	0	0.034399	0.0086413	0.0179529
40	TTCCGCTCCATTATGGGCGCTTGATTTTAATTCTAGCTAC	------------------------------------C---	1	F003/057T>C/	3	0	0	0	0.00825505	0.00337456	0	0	0	0	0.034399	0.00288043	0
40	TTCCGCTCCATTATGGGCGCTTGATTTTAATTCTAGTCAC	-------------------------------------C--	1	F003/058T>C/	3	0	0	0.00038577	0.00495303	0.00337456	0	0	0	0	0.034399	0.00576087	0.00256469
40	TTCCGCTCCATTATGGGCGCTTGATTTTGATTCTAGTTAC	----------------------------G-----------	1	F003/049A>G/	3	0	0	0	0.00495303	0.0101237	0.00478011	0.00320513	0	0	0.034399	0	0
40	TTCCGCTCCATTATGGGCGCTTGACTTTAATTCTAGTTAC	------------------------C---------------	1	F003/045T>C/	3	0	0	0	0.00495303	0.00674912	0.00239006	0	0	0	0.032249	0	0.00512939
40	TTCCGCTCCATTATGGGCGCTTGATTTTAATTCTGGTTAC	----------------------------------G-----	1	F003/055A>G/	3	0	0	0.00038577	0.00495303	0.00337456	0.00239006	0	0	0	0.0300991	0.00288043	0.00256469
40	TCCCGCTCCATTATGGGCGCTTGATTTTAATTCTAGTTAC	-C--------------------------------------	1	F003/022T>C/	3	0	0	0	0.00660404	0.00168728	0	0	0	0	0.0279492	0	0.0205176
40	TTCCGCTCCAATATGGGCGCTTGATTTTAATTCTAGTTAC	----------A-----------------------------	1	F003/031T>A/	3	0	0	0	0.00165101	0.00337456	0.00239006	0	0	0	0.0236493	0	0.00256469
40	TTCCGCTCCATTATGGGCGCTTGATTTTAATTCTAGTTAT	---------------------------------------T	1	F003/060C>T/	3	0	0	0	0.00660404	0	0.00239006	0	0	0	0.0236493	0	0.0179529
40	TTCCGCTCCATTTTGGGCGCTTGATTTTAATTCTAGTTAC	------------T---------------------------	1	F003/033A>T/	3	0	0	0	0.00330202	0	0	0	0	0	0.0236493	0	0
40	TTCCGCACCATTATGGGCGCTTGATTTTAATTCTAGTTAC	------A---------------------------------	1	F003/027T>A/	3	0	0	0	0	0.00337456	0.00956023	0	0	0	0.0214994	0	0.0102588
40	TTCCGCTCCATTATGGGCGCTTGATTTTAATTCTAGTTGC	--------------------------------------G-	1	F003/059A>G/	3	0	0	0	0.00165101	0	0	0	0	0	0.0214994	0	0.0153882
39	TTCCGCTCCATTTGGGCGCTTGATTTTAATTCTAGTTAC	------------D---------------------------	1	F003/033A>D/	3	0	0	0.00038577	0.0231141	0.0269965	0.00478011	0	0	0	0.163395	0.0086413	0.0410351
40	TAAATGGTTGGGAATGGGTTGGGTTGGGTATTTACGTGGA	TAAATGGTTGGGAATGGGTTGGGTTGGGTATTTACGTGGA	0	seedF004	4	0	0.0132996	0.00810116	0.975747	4.70582	10.435	5.8109	6.60511	8.65962	3.37755	3.89147	1.12847
40	TAAATGGTTGGGAATGGGTTAGGTTGGGTATTTACGTGGA	--------------------A-------------------	1	F004/041G>A/	4	0	0	0	0.00165101	0.00168728	0.00478011	0.0128205	0	4.09714	0.00214994	0.00288043	0.0102588
40	TAATTGGTTGGGAATGGGTTGGGTTGGGTATTTACGTGGA	---T------------------------------------	1	F004/024A>T/	4	0	0	0	0	0.00337456	0	0.00320513	0	0.551752	0.00214994	0	0
40	TAAATGGTTGCGAATGGGTTGGGTTGGGTATTTACGTGGA	----------C-----------------------------	1	F004/031G>C/	4	0	0	0	0	0	0	0	0	0.542888	0	0	0
40	TAAATGGTTGCGAATGGGTTAGGTTGGGTATTTACGTGGA	----------C---------A-------------------	2	F004/031G>C/041G>A/	4	0	0	0	0	0	0	0	0	0.26812	0	0	0
40	TAAATGGTTGGGAATGGGTTGGGTTGGGTGTTTACGTGGA	-----------------------------G----------	1	F004/050A>G/	4	0	0	0	0.00330202	0.0539929	0.267686	0.121795	0.145208	0.259257	0.0988971	0.0748913	0.0256469
40	TAAATGGTTGGCAATGGGTTAGGTTGGGTATTTACGTGGA	-----------C--------A-------------------	2	F004/032G>C/041G>A/	4	0	0	0	0	0	0	0	0	0.181701	0	0	0
40	TATATGGTTGGGAATGGGTTGGGTTGGGTATTTACGTGGA	--T-------------------------------------	1	F004/023A>T/	4	0	0	0	0	0	0	0.00320513	0.00372329	0.163974	0.00429987	0.00576087	0
40	TAAATGGTTGGAAATGGGTTGGGTTGGGTATTTACGTGGA	-----------A----------------------------	1	F004/032G>A/	4	0	0	0	0.00165101	0.0151855	0.0286807	0.0224359	0.0186164	0.159543	0.0128996	0.0115217	0
40	TAAATGGTTGGCAATGGGTTGGGTTGGGTATTTACGTGGA	-----------C----------------------------	1	F004/032G>C/	4	0	0	0	0	0	0	0	0	0.157327	0	0	0
40	TAAATGGTTGGTAATGGGTTGGGTTGGGTATTTACGTGGA	-----------T----------------------------	1	F004/032G>T/	4	0	0	0	0	0	0	0	0	0.150679	0	0	0
40	TAAATGGTTGGGAATGGGTTAAGTTGGGTATTTACGTGGA	--------------------AA------------------	2	F004/041G>A/042G>A/	4	0	0	0	0	0	0	0	0	0.135168	0	0.00288043	0
40	TAAATGGTTGGGAATGGGTTAGGTTGGGTGTTTACGTGGA	--------------------A--------G----------	2	F004/041G>A/050A>G/	4	0	0	0	0	0	0	0	0	0.124089	0	0	0
40	TAAATGGTTGGTAATGGGTTAGGTTGGGTATTTACGTGGA	-----------T--------A-------------------	2	F004/032G>T/041G>A/	4	0	0	0	0	0	0	0	0	0.115225	0	0	0
40	TAATTGGTTGGGAATGGGTTAGGTTGGGTATTTACGTGGA	---T----------------A-------------------	2	F004/024A>T/041G>A/	4	0	0	0	0	0	0	0	0	0.0952824	0	0	0
40	TAAATGGTTGGAAATGGGTTAGGTTGGGTATTTACGTGGA	-----------A--------A-------------------	2	F004/032G>A/041G>A/	4	0	0	0	0	0	0	0	0	0.0930665	0	0	0
40	TAAATGGTAGGGAATGGGTTGGGTTGGGTATTTACGTGGA	--------A-------------------------------	1	F004/029T>A/	4	0	0	0	0	0.00506184	0.00239006	0	0.00372329	0.0819872	0.00429987	0.00576087	0
40	TAAATGGTAGGGAATGGGTTAGGTTGGGTATTTACGTGGA	--------A-----------A-------------------	2	F004/029T>A/041G>A/	4	0	0	0	0	0	0	0	0	0.0819872	0	0	0
40	AAAATGGTTGGGAATGGGTTAGGTTGGGTATTTACGTGGA	A-------------------A-------------------	2	F004/021T>A/041G>A/	4	0	0	0	0	0	0	0	0	0.0731237	0	0	0
40	TAAATGGTTGGGAGTGGGTTGGGTTGGGTATTTACGTGGA	-------------G--------------------------	1	F004/034A>G/	4	0	0	0	0.00660404	0.0151855	0.0573614	0.0320513	0.0632959	0.0731237	0.0107497	0.0403261	0.00769408
40	TAAATGGTTGGGAATGGGTTGAGTTGGGTATTTACGTGGA	---------------------A------------------	1	F004/042G>A/	4	0	0	0	0	0.00506184	0.00239006	0.0160256	0.0148931	0.0620444	0	0.00288043	0.00256469
40	TAAATGGTTGGGAATGGGTTGGGTTGGGTATTTACGTGGG	---------------------------------------G	1	F004/060A>G/	4	0	0	0	0.00825505	0.0337456	0.0454111	0.0320513	0.0484027	0.0576126	0.0279492	0.0316848	0.00512939
40	TAAATGGTTGGGTATGGGTTGGGTTGGGTATTTACGTGGA	------------T---------------------------	1	F004/033A>T/	4	0	0	0	0	0.00674912	0.0191205	0.0128205	0.0111699	0.0553968	0.00859975	0.0115217	0
40	TAAATGGTTGGGAATGGGCTGGGTTGGGTATTTACGTGGA	------------------C---------------------	1	F004/039T>C/	4	0	0	0	0.00165101	0.030371	0.0478011	0.0224359	0.0111699	0.0553968	0.0107497	0.0316848	0.00512939
40	TAAATGGCTGGGAATGGGTTGGGTTGGGTATTTACGTGGA	-------C--------------------------------	1	F004/028T>C/	4	0	0	0	0.00330202	0.011811	0.0167304	0.0160256	0.0186164	0.0531809	0.0171995	0.00576087	0.00256469
40	TGAATGGTTGGGAATGGGTTGGGTTGGGTATTTACGTGGA	-G--------------------------------------	1	F004/022A>G/	4	0	0	0	0.00165101	0.00674912	0.00956023	0.0128205	0.0111699	0.050965	0.0171995	0.0230435	0.0102588
40	TAAATGGTTGGGAATGGGTTGGGTTGGGTATTTACGTGAA	--------------------------------------A-	1	F004/059G>A/	4	0	0	0	0.00825505	0	0.0597514	0.0320513	0.0148931	0.050965	0.00644981	0.0086413	0.00512939
40	TATATGGTTGGGAATGGGTTAGGTTGGGTATTTACGTGGA	--T-----------------A-------------------	2	F004/023A>T/041G>A/	4	0	0	0	0	0	0	0	0	0.0487491	0	0	0
40	TAAACGGTTGGGAATGGGTTGGGTTGGGTATTTACGTGGA	----C-----------------------------------	1	F004/025T>C/	4	0	0	0	0.00990606	0.0219346	0.0740918	0.0544872	0.0632959	0.0465333	0.0279492	0.0172826	0.0102588
40	AAAATGGTTGGGAATGGGTTGGGTTGGGTATTTACGTGGA	A---------------------------------------	1	F004/021T>A/	4	0	0	0	0	0.00168728	0.0119503	0.00641026	0.0111699	0.0288063	0	0	0
40	TAAATGGTTGGGAATGGGTTAGGTTGGGTATTTACGTGGG	--------------------A------------------G	2	F004/041G>A/060A>G/	4	0	0	0	0	0	0	0	0	0.0288063	0	0	0
40	CAAATGGTTGGGAATGGGTTGGGTTGGGTATTTACGTGGA	C---------------------------------------	1	F004/021T>C/	4	0	0	0	0.00165101	0.011811	0.0310707	0.0128205	0.0148931	0.0288063	0.0171995	0.020163	0.00769408
39	TAAATGGTTGGGAATGGGTTGGGTTGGGTATTTACGTGA	--------------------------------------D-	1	F004/059G>D/	4	0	0	0	0.00165101	0	0.00956023	0.00961538	0.0111699	0.0265904	0.00859975	0.0086413	0.00256469
40	TAAACGGTTGGGAATGGGTTAGGTTGGGTATTTACGTGGA	----C---------------A-------------------	2	F004/025T>C/041G>A/	4	0	0	0	0	0	0	0	0	0.0265904	0	0	0
40	TAAATGGTTGGGAATGGGTTAGGTTGGGTATTTACGTGAA	--------------------A-----------------A-	2	F004/041G>A/059G>A/	4	0	0	0	0	0	0	0	0	0.0265904	0	0	0
40	TATTTGGTTGGGAATGGGTTGGGTTGGGTATTTACGTGGA	--TT------------------------------------	2	F004/023A>T/024A>T/	4	0	0	0	0	0	0	0	0	0.0265904	0	0	0
40	TAAATGGTTGGGAGTGGGTTAGGTTGGGTATTTACGTGGA	-------------G------A-------------------	2	F004/034A>G/041G>A/	4	0	0	0	0	0	0	0	0	0.0243746	0	0	0
40	TGAATGGTTGGGAATGGGTTAGGTTGGGTATTTACGTGGA	-G------------------A-------------------	2	F004/022A>G/041G>A/	4	0	0	0	0	0	0	0	0	0.0243746	0	0	0
40	TAAATGGTTGGGAATGGGTCAGGTTGGGTATTTACGTGGA	-------------------CA-------------------	2	F004/040T>C/041G>A/	4	0	0	0	0	0	0	0	0	0.0221587	0	0	0
40	TATATGGTTGCGAATGGGTTGGGTTGGGTATTTACGTGGA	--T-------C-----------------------------	2	F004/023A>T/031G>C/	4	0	0	0	0	0	0	0	0	0.0221587	0	0	0
40	TAAATGGTTGGGAATGGGTTGGGTCGGGTATTTACGTGGA	------------------------C---------------	1	F004/045T>C/	4	0	0	0	0	0.0185601	0.0262906	0.0160256	0.0223397	0.0221587	0.00644981	0.00576087	0.00256469
40	TAAATGGTTGGGAATGGGTTGGGCTGGGTATTTACGTGGA	-----------------------C----------------	1	F004/044T>C/	4	0	0	0	0	0.0253092	0.0262906	0.0160256	0.0446794	0.0221587	0.0107497	0.0259239	0.00769408
40	TAAATGGTTGGGAACGGGTTGGGTTGGGTATTTACGTGGA	--------------C-------------------------	1	F004/035T>C/	4	0	0	0	0.00495303	0.0253092	0.0167304	0.0160256	0.0148931	0.0199428	0.0171995	0.0230435	0.00256469
39	TAAATGGTTGGGAATGGGTTGGGTTGGGTATTTACGTGG	---------------------------------------D	1	F004/060A>D/	4	0	0	0	0	0.011811	0.0310707	0.00641026	0.00744657	0.0155111	0	0.00288043	0.00256469
40	TAAATGGTCGGGAATGGGTTGGGTTGGGTATTTACGTGGA	--------C-------------------------------	1	F004/029T>C/	4	0	0	0	0.00165101	0.0320583	0.0119503	0.0160256	0.00744657	0.0155111	0.0107497	0.0144022	0.00512939
40	TAAATGGTTGGGAATGGGTTGGGTTGGGTATCTACGTGGA	-------------------------------C--------	1	F004/052T>C/	4	0	0	0	0.00165101	0.0269965	0.0143403	0.0224359	0.00372329	0.0132952	0.0128996	0.0115217	0.00256469
40	TAAATGGTTGGGAATGGGTTGGGTAGGGTATTTACGTGGA	------------------------A---------------	1	F004/045T>A/	4	0	0	0	0	0.00337456	0.0262906	0.00641026	0.0186164	0.0110794	0.0214994	0.0144022	0
40	TAAAAGGTTGGGAATGGGTTGGGTTGGGTATTTACGTGGA	----A-----------------------------------	1	F004/025T>A/	4	0	0	0	0	0.00674912	0.0286807	0.00641026	0.00744657	0.0110794	0.00429987	0.00576087	0
40	TAAGTGGTTGGGAATGGGTTGGGTTGGGTATTTACGTGGA	---G------------------------------------	1	F004/024A>G/	4	0	0	0.00038577	0.00660404	0.0185601	0.0597514	0.0705128	0.0372329	0.0110794	0.0386989	0.0288043	0.00769408
40	TAAATGGTTGGGAATGGGTTGGGTTGGGTATTCACGTGGA	--------------------------------C-------	1	F004/053T>C/	4	0	0	0	0.00165101	0.0185601	0.0119503	0.0224359	0.00744657	0.00886348	0.00859975	0.0172826	0.00256469
40	TAAATGGTTGGGAATGGGTTGGGTTGGGTATTTGCGTGGA	---------------------------------G------	1	F004/054A>G/	4	0	0	0	0.00165101	0.0236219	0.0215105	0	0.00372329	0.00886348	0.00214994	0.00288043	0.00512939
40	TAAATGGTTGGGAATGGGTTGGGTTGGGCATTTACGTGGA	----------------------------C-----------	1	F004/049T>C/	4	0	0	0	0.00165101	0.00337456	0.00956023	0.00961538	0.0186164	0.00664761	0.00214994	0.020163	0
40	TAGATGGTTGGGAATGGGTTGGGTTGGGTATTTACGTGGA	--G-------------------------------------	1	F004/023A>G/	4	0	0	0.00115731	0	0.00168728	0.00717017	0.0128205	0.0223397	0.00664761	0.00644981	0.00288043	0.00256469
40	TAAATGGTTGGAAATGGGTTGGGTAGGGTATTTACGTGGA	-----------A------------A---------------	2	F004/032G>A/045T>A/	4	0	0	0	0	0.00674912	0.0262906	0.00320513	0.00372329	0	0.00214994	0.00288043	0
40	TAAATGGCTGGGAATGGGTTGGGTTGGGTATTTACGTGGG	-------C-------------------------------G	2	F004/028T>C/060A>G/	4	0	0	0	0	0	0	0.0673077	0	0	0	0	0
40	TAAATGGTTGGGGATGGGTTGGGTTGGGTATTTACGTGGA	------------G---------------------------	1	F004/033A>G/	4	0	0	0	0	0.00506184	0.0262906	0.0160256	0.0223397	0	0.00644981	0.0086413	0.00512939
40	CCACTATGTTTATTGTTCCTTATTTTTTGTCGAAAATCTG	--------------------------T-------------	1	F005/047C>T/	5	0.00144223	0.0132996	0.0104158	0.224537	0.158604	0.143403	0.153846	0.279246	0.454253	0.795477	0.803641	7.9762
40	CCACTATGTTTATTGTTCCTTATTTTCTGTCGAAAATCTG	CCACTATGTTTATTGTTCCTTATTTTCTGTCGAAAATCTG	0	seedF005	5	0	0	0.000771539	0.0181611	0.0236219	0.0382409	0.0705128	0.201057	0.367834	0.290241	0.59913	9.59196
39	CCACTATGTTTATTGTTCCTTATTTTTGTCGAAAATCTG	--------------------------D-------------	1	F005/047C>D/	5	0	0	0.00038577	0.00330202	0.0134982	0.0119503	0.0192308	0.052126	0.0974983	0.0472986	0.106576	1.49522
40	CCACTGTGTTTATTGTTCCTTATTTTTTGTCGAAAATCTG	-----G--------------------T-------------	2	F005/026A>G/047C>T/	5	0	0	0	0.00165101	0.00168728	0	0	0	0.0864189	0	0.00576087	0.033341
40	CCACTGTGTTTATTGTTCCTTATTTTCTGTCGAAAATCTG	-----G----------------------------------	1	F005/026A>G/	5	0	0	0	0	0	0	0	0	0.0819872	0.00214994	0.00288043	0.0359057
39	CCACTATGTTTATTGTTCCTTATTTTTTTCGAAAATCTG	--------------------------T-D-----------	2	F005/047C>T/049G>D/	5	0	0	0	0.00165101	0.00674912	0.00956023	0	0.00744657	0.0221587	0.0257992	0.0259239	0.402657
40	TCACTATGTTTATTGTTCCTTATTTTTTGTCGAAAATCTG	T-------------------------T-------------	2	F005/021C>T/047C>T/	5	0	0	0	0	0	0.00239006	0	0	0.0132952	0.0128996	0.00288043	0.0282116
40	TCACTATGTTTATTGTTCCTTATTTTCTGTCGAAAATCTG	T---------------------------------------	1	F005/021C>T/	5	0	0	0	0	0	0	0	0.00372329	0.0110794	0	0.00288043	0.0359057
40	CCACTATGTTTATTGTCCCTTATTTTTTGTCGAAAATCTG	----------------C---------T-------------	2	F005/037T>C/047C>T/	5	0	0	0.00038577	0	0	0	0	0.00744657	0.0110794	0.00859975	0.00288043	0.0512939
40	CCACTATGTTTATTGTTCCTCATTTTCTGTCGAAAATCTG	--------------------C-------------------	1	F005/041T>C/	5	0	0	0	0	0	0	0.00320513	0.00372329	0.00886348	0.00214994	0.0086413	0.138493
40	CCACTATGTTTATTGTTCCTTATTTTTTGCCGAAAATCTG	--------------------------T--C----------	2	F005/047C>T/050T>C/	5	0	0	0.000771539	0.0115571	0.00506184	0.00478011	0	0.00372329	0.00886348	0.0214994	0.0230435	0.135929
40	CCACTATGTTTATTGTTCCTTATTTTTTGTCAAAAATCTG	--------------------------T----A--------	2	F005/047C>T/052G>A/	5	0	0.00166246	0	0	0	0	0.00320513	0	0.00664761	0.00214994	0.00576087	0.058988
40	CCACTATGTCTATTGTTCCTTATTTTTTGTCGAAAATCTG	---------C----------------T-------------	2	F005/030T>C/047C>T/	5	0	0	0	0	0.00337456	0.00478011	0.00320513	0.00744657	0.00664761	0.00429987	0	0.0205176
40	CCACTATGTTTATTGTTCCTTATTTTCCGTCGAAAATCTG	---------------------------C------------	1	F005/048T>C/	5	0	0	0	0	0	0	0.00641026	0.00372329	0.00443174	0.00429987	0.00576087	0.174399
40	CCACTATGTTCATTGTTCCTTATTTTCTGTCGAAAATCTG	----------C-----------------------------	1	F005/031T>C/	5	0	0	0	0.00165101	0	0	0	0	0.00443174	0	0	0.058988
40	CCACTATGTTTATTGTTCCTTATTCTCTGTCGAAAATCTG	------------------------C---------------	1	F005/045T>C/	5	0	0	0	0	0	0	0	0	0.00443174	0	0	0.033341
40	CCACTATGTTTATTGTTCCTTATTTTTCGTCGAAAATCTG	--------------------------TC------------	2	F005/047C>T/048T>C/	5	0	0	0.00038577	0.00330202	0.00337456	0.00717017	0.00641026	0	0.00443174	0.0193494	0.0230435	0.161576
40	CCACTATGTTTATTGTTCCTTATTTTTTGTTGAAAATCTG	--------------------------T---T---------	2	F005/047C>T/051C>T/	5	0	0	0.000771539	0.00165101	0.00506184	0.00478011	0.00641026	0	0.00443174	0.0107497	0.0086413	0.0871996
40	CCACTATGTTTATTGCTCCTTATTTTTTGTCGAAAATCTG	---------------C----------T-------------	2	F005/036T>C/047C>T/	5	0	0	0	0	0	0	0	0	0.00443174	0	0	0.0384704
40	CCACTATGTTCATTGTTCCTTATTTTTTGTCGAAAATCTG	----------C---------------T-------------	2	F005/031T>C/047C>T/	5	0	0	0	0.00165101	0	0	0	0.00372329	0.00443174	0.00214994	0	0.0307763
40	CCACTATGTTTATTGTTCCTCATTTTTTGTCGAAAATCTG	--------------------C-----T-------------	2	F005/041T>C/047C>T/	5	0	0	0	0.00165101	0	0	0	0.00372329	0.00443174	0	0.00288043	0.0256469
40	CCACTATGTTTATTGTTCCTTATTTTCTGCCGAAAATCTG	-----------------------------C----------	1	F005/050T>C/	5	0	0	0	0	0.00168728	0	0	0.00744657	0.00221587	0.00429987	0.00576087	0.205176
40	CCACTATGTTTATTGCTCCTTATTTTCTGTCGAAAATCTG	---------------C------------------------	1	F005/036T>C/	5	0	0	0	0	0	0	0	0	0.00221587	0.00429987	0	0.0538586
40	CCACTATGTTTATTGTTCCTTATTTTCTGTCGAAAGTCTG	-----------------------------------G----	1	F005/056A>G/	5	0	0	0	0	0.00168728	0	0	0	0.00221587	0	0	0.0461645
40	CCACCATGTTTATTGTTCCTTATTTTCTGTCGAAAATCTG	----C-----------------------------------	1	F005/025T>C/	5	0	0	0	0	0	0	0	0	0.00221587	0	0	0.0435998
40	CCACTATGTTTATTGTTCCTTATTTTCAGTCGAAAATCTG	---------------------------A------------	1	F005/048T>A/	5	0	0	0	0	0	0	0	0	0.00221587	0	0.00288043	0.0410351
40	CCACTATGTTTATTGTTCCTTATTTCCTGTCGAAAATCTG	-------------------------C--------------	1	F005/046T>C/	5	0	0	0	0	0	0	0	0	0.00221587	0	0	0.0307763
40	CCACTATGTTTATTGTTCCTTATTTTCTATCGAAAATCTG	----------------------------A-----------	1	F005/049G>A/	5	0	0	0	0	0	0	0	0	0.00221587	0	0	0.0307763
40	CCACTATGTTTATTGTTCCTTATTTTCTGTCGAAGATCTG	----------------------------------G-----	1	F005/055A>G/	5	0	0	0	0	0	0	0	0	0.00221587	0	0.00288043	0.0307763
40	CCACTATGTCTATTGTTCCTTATTTTCTGTCGAAAATCTG	---------C------------------------------	1	F005/030T>C/	5	0	0	0	0	0	0	0	0	0.00221587	0	0.00288043	0.0282116
40	CCACTATGTTTATTGTTCCTTATTTTCTGTCGAAAATCCG	--------------------------------------C-	1	F005/059T>C/	5	0	0	0	0	0.00337456	0	0	0	0.00221587	0	0	0.0205176
38	CCACTATGTTTATTGTTCCTTATTTTTTCGAAAATCTG	--------------------------D-D-----------	2	F005/047C>D/049G>D/	5	0	0	0	0	0	0	0	0	0.00221587	0.00429987	0	0.0461645
40	CCACTATGTTTATTGTTCCCTATTTTTTGTCGAAAATCTG	-------------------C------T-------------	2	F005/040T>C/047C>T/	5	0	0.00166246	0	0	0	0	0	0	0.00221587	0.00644981	0	0.0384704
40	CCACTATGTTTATTGTTCCTTACTTTTTGTCGAAAATCTG	----------------------C---T-------------	2	F005/043T>C/047C>T/	5	0	0	0	0.00330202	0	0	0.00320513	0	0.00221587	0.00644981	0	0.0384704
40	CCACTATGTTTACTGTTCCTTATTTTTTGTCGAAAATCTG	------------C-------------T-------------	2	F005/033T>C/047C>T/	5	0	0	0	0	0.00168728	0	0	0.00372329	0.00221587	0.00429987	0.00288043	0.0359057
40	CCACTATGTTTATTGTTCCTTATTTTTAGTCGAAAATCTG	--------------------------TA------------	2	F005/047C>T/048T>A/	5	0	0	0	0	0.00168728	0	0.00320513	0	0.00221587	0.00429987	0.00288043	0.0307763
40	CCACTATGTTTATTGTTCCTTATTTTTGGTCGAAAATCTG	--------------------------TG------------	2	F005/047C>T/048T>G/	5	0	0	0	0	0	0	0.00641026	0	0.00221587	0	0.00288043	0.0282116
40	CCACTATGTTTATCGTTCCTTATTTTTTGTCGAAAATCTG	-------------C------------T-------------	2	F005/034T>C/047C>T/	5	0	0	0.00038577	0	0	0	0	0	0.00221587	0.00214994	0.00288043	0.0230822
40	CCACTATGTTTATTGTCCCTTATTTTCTGTCGAAAATCTG	----------------C-----------------------	1	F005/037T>C/	5	0	0	0	0	0	0	0	0	0	0.00214994	0	0.12567
40	CCACTATGTTTATTGTTCCTTATTTTCTGTTGAAAATCTG	------------------------------T---------	1	F005/051C>T/	5	0	0	0	0	0	0.00239006	0	0.00744657	0	0.00644981	0.00288043	0.0795055
40	CCACTATGTTTACTGTTCCTTATTTTCTGTCGAAAATCTG	------------C---------------------------	1	F005/033T>C/	5	0	0	0	0	0	0	0	0.00372329	0	0	0	0.0564233
39	CCACTATGTTTATTGTTCCTTATTTTCGTCGAAAATCTG	---------------------------D------------	1	F005/048T>D/	5	0	0	0	0	0	0	0	0	0	0	0	0.0512939
40	CCACTATGTTTATTGTTCCTTATTTTCTGTCGAGAATCTG	---------------------------------G------	1	F005/054A>G/	5	0	0	0	0	0	0	0	0.00372329	0	0	0	0.0487292
40	CCACTATGTTTATTGTTCCCTATTTTCTGTCGAAAATCTG	-------------------C--------------------	1	F005/040T>C/	5	0	0	0	0.00165101	0	0	0	0	0	0	0	0.0384704
40	CCACTATGCTTATTGTTCCTTATTTTCTGTCGAAAATCTG	--------C-------------------------------	1	F005/029T>C/	5	0	0	0	0.00165101	0.00168728	0	0	0.00372329	0	0.00214994	0	0.0359057
40	CCACTATGTTTATCGTTCCTTATTTTCTGTCGAAAATCTG	-------------C--------------------------	1	F005/034T>C/	5	0	0	0	0	0	0	0	0	0	0	0	0.0359057
40	CCACTATGTTTATTGTTCCTTATCTTCTGTCGAAAATCTG	-----------------------C----------------	1	F005/044T>C/	5	0	0	0	0	0.00337456	0	0	0	0	0	0.00288043	0.0359057
40	CCACTATGTTTATTGTTCCTTATTTTCTGTCGGAAATCTG	--------------------------------G-------	1	F005/053A>G/	5	0	0	0	0	0	0	0	0	0	0	0	0.0359057
40	CCACTACGTTTATTGTTCCTTATTTTCTGTCGAAAATCTG	------C---------------------------------	1	F005/027T>C/	5	0	0	0	0	0	0	0	0	0	0	0.0086413	0.0256469
40	CCACTATGTTTATTGTTCCTTATTTTCTGACGAAAATCTG	-----------------------------A----------	1	F005/050T>A/	5	0	0	0	0	0	0	0	0	0	0	0	0.0205176
40	CCACTATGTTTATTGTTCCTTATTTTCTGTCAAAAATCTG	-------------------------------A--------	1	F005/052G>A/	5	0	0	0	0	0.00506184	0	0.00320513	0	0	0	0	0.0205176
39	CCACTATGTTTATTGTTCCTTATTTTTGCCGAAAATCTG	--------------------------D--C----------	2	F005/047C>D/050T>C/	5	0	0	0	0	0	0	0	0	0	0.00214994	0.00288043	0.0435998
40	CCACTATGCTTATTGTTCCTTATTTTTTGTCGAAAATCTG	--------C-----------------T-------------	2	F005/029T>C/047C>T/	5	0	0	0	0.00165101	0.00168728	0	0.00320513	0	0	0	0.00288043	0.0307763
40	CCACTATGTTTATTGTTCCTTATTTCTTGTCGAAAATCTG	-------------------------CT-------------	2	F005/046T>C/047C>T/	5	0	0	0	0	0	0.00239006	0	0	0	0.00429987	0.00288043	0.0307763
40	CCACTATGTTTATTGTTCCTTATTTTTTGTCGAAGATCTG	--------------------------T-------G-----	2	F005/047C>T/055A>G/	5	0	0	0.00038577	0	0.00168728	0	0	0	0	0.00429987	0.00288043	0.0307763
40	CCACTATGTTTATTGTTCCTTATTTTTTGTCGAGAATCTG	--------------------------T------G------	2	F005/047C>T/054A>G/	5	0	0	0.00038577	0	0	0	0	0	0	0.00214994	0.00288043	0.0307763
40	CCACTATGTTTATTGTTCCTTATTTTTTGTCGAAAACCTG	--------------------------T---------C---	2	F005/047C>T/057T>C/	5	0	0	0	0	0.00168728	0	0	0	0	0	0.00288043	0.0256469
40	CCACTATGTTTATTGTTCCTTATCTTTTGTCGAAAATCTG	-----------------------C--T-------------	2	F005/044T>C/047C>T/	5	0	0	0	0.00330202	0	0	0	0	0	0	0	0.0230822
40	CCACTATGTTTATTGTTCCTTATTTTTTGTCGAAAATCCG	--------------------------T-----------C-	2	F005/047C>T/059T>C/	5	0	0	0	0	0	0	0	0	0	0.00214994	0	0.0230822
40	CCACTATGTTTATTGTTCCTTGTTTTTTGTCGAAAATCTG	---------------------G----T-------------	2	F005/042A>G/047C>T/	5	0	0	0	0	0	0	0	0	0	0.00214994	0.00288043	0.0230822
41	CCACTATGTTTATTGTTCCTTATTTTTTGTCGAAAAATCTG	--------------------------T---------I----	2	F005/047C>T/057A>I/	5	0	0	0	0.00330202	0	0	0	0	0	0.00214994	0.00288043	0.0205176
40	TTCGGATATTATCCCATGTTGCCAGGGCAATCTAGTTTAG	TTCGGATATTATCCCATGTTGCCAGGGCAATCTAGTTTAG	0	seedF006	6	0	0.0166246	0.0439777	1.9581	1.17603	0.652486	0.176282	0.052126	0.017727	8.96739	0.178587	0.62835
40	TTCGGATGTTATCCCATGTTGCCAGGGCAATCTAGTTTAG	-------G--------------------------------	1	F006/028A>G/	6	0	0	0.000771539	0.00825505	0	0.00239006	0	0	0.00664761	0.0580483	0.00288043	0.00512939
40	CTCGGATATTATCCCATGTTGCCAGGGCAATCTAGTTTAG	C---------------------------------------	1	F006/021T>C/	6	0	0	0	0.00330202	0.00337456	0.00239006	0	0	0.00221587	0.032249	0	0.00512939
40	TTCGGATATTGTCCCATGTTGCCAGGGCAATCTAGTTTAG	----------G-----------------------------	1	F006/031A>G/	6	0	0	0	0.00495303	0.00337456	0	0	0	0.00221587	0.0236493	0	0
40	TTCGGATACTATCCCATGTTGCCAGGGCAATCTAGTTTAG	--------C-------------------------------	1	F006/029T>C/	6	0	0	0	0.00660404	0.0151855	0.00478011	0	0	0	0.0881474	0	0.00769408
40	TTCGGATATCATCCCATGTTGCCAGGGCAATCTAGTTTAG	---------C------------------------------	1	F006/030T>C/	6	0	0	0.00038577	0.0181611	0.00337456	0.00478011	0.00320513	0	0	0.0730978	0	0.0179529
40	TTCGGATATTATCCCATGTTGCTAGGGCAATCTAGTTTAG	----------------------T-----------------	1	F006/043C>T/	6	0	0.00166246	0	0.00330202	0.0101237	0.00239006	0	0	0	0.0408488	0.00288043	0.00256469
40	TTCGGATATTATCCCATGTTGCCAGGGCAATCTAGTTTAC	---------------------------------------C	1	F006/060G>C/	6	0	0	0	0.00660404	0	0	0	0	0	0.0386989	0	0
40	TTCGGATATTATCCCATGTTGCCTGGGCAATCTAGTTTAG	-----------------------T----------------	1	F006/044A>T/	6	0	0	0.000771539	0.0165101	0	0	0	0	0	0.0386989	0	0
40	TTCGGATATTATCCCATGCTGCCAGGGCAATCTAGTTTAG	------------------C---------------------	1	F006/039T>C/	6	0	0	0	0.00660404	0.00506184	0	0	0	0	0.0365489	0	0
40	TTCGGATATTACCCCATGTTGCCAGGGCAATCTAGTTTAG	-----------C----------------------------	1	F006/032T>C/	6	0	0	0	0.00495303	0.00506184	0	0	0	0	0.034399	0	0
40	TTCGGATATTATCCCATGTCGCCAGGGCAATCTAGTTTAG	-------------------C--------------------	1	F006/040T>C/	6	0	0	0	0.00825505	0.00506184	0.00239006	0	0	0	0.032249	0	0
40	TTCGGATATTATCCCATGTTGCCAGGGCAATCTAGTCTAG	------------------------------------C---	1	F006/057T>C/	6	0	0	0	0	0.00337456	0	0	0	0	0.032249	0	0.00256469
39	TTCGGATATTATCCCATGTTGCCAGGGCAATCTAGTTAG	-------------------------------------D--	1	F006/058T>D/	6	0	0	0	0.0115571	0.00506184	0.00478011	0	0	0	0.032249	0	0.00256469
40	TTCGAATATTATCCCATGTTGCCAGGGCAATCTAGTTTAG	----A-----------------------------------	1	F006/025G>A/	6	0	0	0.00038577	0.00330202	0.00506184	0	0	0	0	0.0300991	0	0.00512939
40	TTCGGATATTATCCCATGTTGCCAGAGCAATCTAGTTTAG	-------------------------A--------------	1	F006/046G>A/	6	0	0	0.00038577	0.00990606	0.00506184	0	0	0	0	0.0300991	0	0
40	TTCGGATATTATCCCATGTTGCCAGGGCGATCTAGTTTAG	----------------------------G-----------	1	F006/049A>G/	6	0	0	0	0.00660404	0.00674912	0.00239006	0	0	0	0.0300991	0	0
39	TTCGGATATTATCCCATGTTGCAGGGCAATCTAGTTTAG	----------------------D-----------------	1	F006/043C>D/	6	0	0	0	0.00165101	0.00168728	0	0	0	0	0.0279492	0	0
40	TTCGGATATTATCCCGTGTTGCCAGGGCAATCTAGTTTAG	---------------G------------------------	1	F006/036A>G/	6	0	0	0	0.00165101	0	0	0	0	0	0.0279492	0	0.00256469
40	TTCGGATATTATCCCATGTTGCCAGGGCAATCTAGTTCAG	-------------------------------------C--	1	F006/058T>C/	6	0	0	0	0	0.00674912	0.00239006	0.00320513	0	0	0.0257992	0	0
40	TTCGGATATTATCCCATGTTGCCAGGGCAACCTAGTTTAG	------------------------------C---------	1	F006/051T>C/	6	0	0	0.00115731	0.00330202	0	0.00239006	0	0	0	0.0236493	0	0
40	TTCGGATATAATCCCATGTTGCCAGGGCAATCTAGTTTAG	---------A------------------------------	1	F006/030T>A/	6	0	0	0	0	0.00168728	0	0	0	0	0.0214994	0.00288043	0
40	TTCGGATATTATCCCATGTTGCCAGGGCAATCTAGCTTAG	-----------------------------------C----	1	F006/056T>C/	6	0	0	0	0.00330202	0.00168728	0.00239006	0	0	0	0.0214994	0	0.00256469
39	TTCGGATATTATCCCATGTTGCCAGGGCAATCTAGTTAC	-------------------------------------D-C	2	F006/058T>D/060G>C/	6	0	0	0	0.00825505	0.00168728	0	0	0	0	0.0279492	0	0
40	TTCGGATATTATCCCATGTTGCCATGGCAATCTAGTTTAG	------------------------T---------------	1	F006/045G>T/	6	0	0	0.000771539	0.0412752	0.0168728	0.00478011	0.00961538	0	0	0.176295	0.00288043	0.0102588
40	TTCGGATATTATCCCATGTTGCCGGGGCAATCTAGTTTAG	-----------------------G----------------	1	F006/044A>G/	6	0	0	0	0.0330202	0.0134982	0.00478011	0	0	0	0.0816976	0.00288043	0.0128235
40	TGTGGGAGGGTGGGTGGTAGCGGTTACAGTGTTCCTTCGT	TGTGGGAGGGTGGGTGGTAGCGGTTACAGTGTTCCTTCGT	0	seedF007	7	0	0	0	0.0231141	0.11136	1.16157	3.78846	5.95726	3.78914	0.541784	5.13581	7.07343
40	TGTGGGAGGGTGGGTGGTAGTGGTTACAGTGTTCCTTCGT	--------------------T-------------------	1	F007/041C>T/	7	0	0	0	0	0	0.00239006	0.0160256	0.00744657	1.44918	0	0.00576087	0.0128235
40	TGTGGCAGGGTGGGTGGTAGCGGTTACAGTGTTCCTTCGT	-----C----------------------------------	1	F007/026G>C/	7	0	0	0	0	0	0	0	0	0.627091	0	0	0
40	TGTGCGAGGGTGGGTGGTAGCGGTTACAGTGTTCCTTCGT	----C-----------------------------------	1	F007/025G>C/	7	0	0	0	0	0	0	0	0	0.469764	0	0	0
40	TGTGCCAGGGTGGGTGGTAGCGGTTACAGTGTTCCTTCGT	----CC----------------------------------	2	F007/025G>C/026G>C/	7	0	0	0	0	0	0	0	0	0.303574	0	0	0
40	TGTGGGAGAGTGGGTGGTAGCGGTTACAGTGTTCCTTCGT	--------A-------------------------------	1	F007/029G>A/	7	0	0	0	0	0	0	0	0.0111699	0.181701	0	0.00576087	0.0179529
40	TGTGGGAGAGTGGGTGGTAGTGGTTACAGTGTTCCTTCGT	--------A-----------T-------------------	2	F007/029G>A/041C>T/	7	0	0	0	0	0	0	0	0	0.170622	0	0	0
40	TGTGGGAGCGTGGGTGGTAGCGGTTACAGTGTTCCTTCGT	--------C-------------------------------	1	F007/029G>C/	7	0	0	0	0	0	0	0	0	0.132952	0	0	0.00256469
40	TGTGGCAGGGTGGGTGGTAGTGGTTACAGTGTTCCTTCGT	-----C--------------T-------------------	2	F007/026G>C/041C>T/	7	0	0	0	0	0	0	0	0	0.130736	0	0	0
40	TGTGGGAGGGTTGGTGGTAGCGGTTACAGTGTTCCTTCGT	-----------T----------------------------	1	F007/032G>T/	7	0	0	0	0	0	0	0	0	0.117441	0	0.00288043	0.00769408
40	TGTGCGAGCGTGGGTGGTAGCGGTTACAGTGTTCCTTCGT	----C---C-------------------------------	2	F007/025G>C/029G>C/	7	0	0	0	0	0	0	0	0	0.0775555	0	0	0
40	TGTGGGAGGGTGGGTGGTAGCGGTTACAGTGTTCCTCCGT	------------------------------------C---	1	F007/057T>C/	7	0	0	0	0	0.00168728	0.00239006	0.0480769	0.0670191	0.0553968	0.0128996	0.0691304	0.120541
40	TGTGGGAGGGTGAGTGGTAGCGGTTACAGTGTTCCTTCGT	------------A---------------------------	1	F007/033G>A/	7	0	0	0	0	0	0	0.00320513	0.00744657	0.050965	0	0.00576087	0.00512939
40	TGTGGGAGGGTGGATGGTAGTGGTTACAGTGTTCCTTCGT	-------------A------T-------------------	2	F007/034G>A/041C>T/	7	0	0	0	0	0	0	0	0	0.050965	0	0	0
40	TGTGCCAGAGTGGGTGGTAGCGGTTACAGTGTTCCTTCGT	----CC--A-------------------------------	3	F007/025G>C/026G>C/029G>A/	7	0	0	0	0	0	0	0	0	0.050965	0	0	0
40	TGTGGGAGGGTGGGTGGTAGCGGTTACAGTGTCCCTTCGT	--------------------------------C-------	1	F007/053T>C/	7	0	0	0	0	0	0.00478011	0.0480769	0.0819123	0.050965	0.00644981	0.0691304	0.120541
40	TGTGGCAGAGTGGGTGGTAGCGGTTACAGTGTTCCTTCGT	-----C--A-------------------------------	2	F007/026G>C/029G>A/	7	0	0	0	0	0	0	0	0	0.0465333	0	0	0
40	TGTGGCAGAGTGGGTGGTAGTGGTTACAGTGTTCCTTCGT	-----C--A-----------T-------------------	3	F007/026G>C/029G>A/041C>T/	7	0	0	0	0	0	0	0	0	0.0465333	0	0	0
40	TGTGCCAGCGTGGGTGGTAGCGGTTACAGTGTTCCTTCGT	----CC--C-------------------------------	3	F007/025G>C/026G>C/029G>C/	7	0	0	0	0	0	0	0	0	0.0443174	0	0	0
40	TGTGGGAGGGTGGGTGGTAGCGGTTACAGTGTTCCCTCGT	-----------------------------------C----	1	F007/056T>C/	7	0	0	0	0	0	0.00478011	0.0288462	0.0484027	0.0443174	0.00644981	0.0633695	0.100023
40	TGTGGGAGTGTGGGTGGTAGCGGTTACAGTGTTCCTTCGT	--------T-------------------------------	1	F007/029G>T/	7	0	0	0	0	0	0	0	0.00372329	0.0421015	0	0	0
40	AGTGGGAGGGTGGGTGGTAGTGGTTACAGTGTTCCTTCGT	A-------------------T-------------------	2	F007/021T>A/041C>T/	7	0	0	0	0	0	0	0	0	0.0421015	0	0	0
40	TGTGGGAGCGTGGGTGGTAGTGGTTACAGTGTTCCTTCGT	--------C-----------T-------------------	2	F007/029G>C/041C>T/	7	0	0	0	0	0	0	0	0	0.0421015	0	0	0
40	TGTGGCAGCGTGGGTGGTAGCGGTTACAGTGTTCCTTCGT	-----C--C-------------------------------	2	F007/026G>C/029G>C/	7	0	0	0	0	0	0	0	0	0.0398857	0	0	0
40	TGTGCGAGAGTGGGTGGTAGTGGTTACAGTGTTCCTTCGT	----C---A-----------T-------------------	3	F007/025G>C/029G>A/041C>T/	7	0	0	0	0	0	0	0	0	0.0398857	0	0	0
40	TGTGCGAGGGTGGGTGGTAGTGGTTACAGTGTTCCTTCGT	----C---------------T-------------------	2	F007/025G>C/041C>T/	7	0	0	0	0	0	0	0	0	0.0354539	0	0	0
40	TGTGCGAGAGTGGGTGGTAGCGGTTACAGTGTTCCTTCGT	----C---A-------------------------------	2	F007/025G>C/029G>A/	7	0	0	0	0	0	0	0	0	0.0332381	0	0	0
40	TGTGGGAGGGTGGGTGGTAGCGGTTACAGTGTTTCTTCGT	---------------------------------T------	1	F007/054C>T/	7	0	0	0	0	0	0.00239006	0.0224359	0.0595726	0.0332381	0.00214994	0.0460869	0.0615527
40	TGTGGGAGAGTGAGTGGTAGCGGTTACAGTGTTCCTTCGT	--------A---A---------------------------	2	F007/029G>A/033G>A/	7	0	0	0	0	0	0	0	0	0.0310222	0	0	0
40	TGTGGGAGGGTGGGTGGTAGTAGTTACAGTGTTCCTTCGT	--------------------TA------------------	2	F007/041C>T/042G>A/	7	0	0	0	0	0	0	0	0	0.0310222	0	0	0
40	TGTGGGAGGGTGGGTGGTAGTGGTTACAGTGTTCCTCCGT	--------------------T---------------C---	2	F007/041C>T/057T>C/	7	0	0	0	0	0	0	0	0	0.0310222	0	0	0
40	TGTGGGAGGGTGGGTGGTAGCGGTTACAGTGTTCCTTCAT	--------------------------------------A-	1	F007/059G>A/	7	0	0	0	0	0	0.00239006	0.0192308	0.0148931	0.0288063	0	0.0316848	0.0718114
40	TGTGGGAGGGTGGGTGGTAGTGGTTACAGTGTTCCCTCGT	--------------------T--------------C----	2	F007/041C>T/056T>C/	7	0	0	0	0	0	0	0	0	0.0288063	0	0	0
40	CGTGCCAGGGTGGGTGGTAGCGGTTACAGTGTTCCTTCGT	C---CC----------------------------------	3	F007/021T>C/025G>C/026G>C/	7	0	0	0	0	0	0	0	0	0.0288063	0	0	0
40	TGTGCGAGTGTGGGTGGTAGCGGTTACAGTGTTCCTTCGT	----C---T-------------------------------	2	F007/025G>C/029G>T/	7	0	0	0	0	0	0	0	0	0.0265904	0	0	0
40	TGTGGGAGGGCGGGTGGTAGCGGTTACAGTGTTCCTTCGT	----------C-----------------------------	1	F007/031T>C/	7	0	0	0	0.00165101	0	0.00478011	0.0224359	0.0186164	0.0265904	0.00429987	0.0345652	0.0307763
40	TGTGGGACGGTGGGTGGTAGCGGTTACAGTGTTCCTTCGT	-------C--------------------------------	1	F007/028G>C/	7	0	0	0	0	0	0	0	0	0.0243746	0	0	0
40	TGTGCCAGGGTGGGTGGTTGCGGTTACAGTGTTCCTTCGT	----CC------------T---------------------	3	F007/025G>C/026G>C/039A>T/	7	0	0	0	0	0	0	0	0	0.0243746	0	0	0
40	TGTGGGAGAGTGAGTGGTAGTGGTTACAGTGTTCCTTCGT	--------A---A-------T-------------------	3	F007/029G>A/033G>A/041C>T/	7	0	0	0	0	0	0	0	0	0.0243746	0	0	0
40	TGTGGGAGGGTGGGTGGCAGCGGTTACAGTGTTCCTTCGT	-----------------C----------------------	1	F007/038T>C/	7	0	0	0	0	0	0.00478011	0.0160256	0.0446794	0.0243746	0.00429987	0.0172826	0.0153882
40	TGTGGGAGGGTGGGTGGTAGCGGTTACGGTGTTCCTTCGT	---------------------------G------------	1	F007/048A>G/	7	0	0	0	0	0	0	0.0128205	0.0186164	0.0221587	0.00429987	0.020163	0.0435998
40	TGTGGGAGGGTGGGTGGTAGCGGTTACAGTGCTCCTTCGT	-------------------------------C--------	1	F007/052T>C/	7	0	0	0	0	0	0.00956023	0.0160256	0.0297863	0.0221587	0.00214994	0.0489674	0.0615527
40	TGTGGGAGGGTGGGTGGTAACGGTTACAGTGTTCCTTCGT	-------------------A--------------------	1	F007/040G>A/	7	0	0	0	0.00165101	0.00674912	0.0191205	0.0224359	0.0111699	0.0221587	0.0107497	0.0316848	0.0205176
40	TGTGGGAGGGTGGGTGGTAGCGGTTACAGCGTTCCTTCGT	-----------------------------C----------	1	F007/050T>C/	7	0	0	0	0	0	0.00478011	0.0288462	0.0409561	0.0221587	0.0107497	0.0259239	0.0461645
40	TGTGGGAGGGTGGGCGGTAGCGGTTACAGTGTTCCTTCGT	--------------C-------------------------	1	F007/035T>C/	7	0	0	0	0	0	0.00239006	0.0288462	0.0297863	0.0221587	0	0.0259239	0.033341
40	TGTGGGAGGGTGGGTGGTAGCGGTTACAGTGTTCCTTTGT	-------------------------------------T--	1	F007/058C>T/	7	0	0	0	0	0	0.00239006	0.0192308	0.0409561	0.0132952	0.00859975	0.0259239	0.0769408
40	TGTGGGAGGGTGGGTGGTAGCGGTTACAGTGTTCTTTCGT	----------------------------------T-----	1	F007/055C>T/	7	0	0	0	0	0	0	0.00961538	0.00744657	0.0110794	0	0.0316848	0.0384704
40	TGTGGGAGGGTGGGTGGTAGCGGTCACAGTGTTCCTTCGT	------------------------C---------------	1	F007/045T>C/	7	0	0	0	0	0.00168728	0	0.00641026	0.0484027	0.0110794	0	0.0115217	0.0153882
40	TGCGGGAGGGTGGGTGGTAGCGGTTACAGTGTTCCTTCGT	--C-------------------------------------	1	F007/023T>C/	7	0	0	0	0	0	0.00239006	0.0224359	0.0297863	0.0110794	0.00859975	0.0115217	0.0410351
40	TGTGAGAGGGTGGGTGGTAGCGGTTACAGTGTTCCTTCGT	----A-----------------------------------	1	F007/025G>A/	7	0	0	0	0	0	0.00239006	0.00641026	0	0.00886348	0	0.00576087	0.0205176
40	TGTGGGAGGGTGGGTGGTAGCGGTTACAGTGTTCCTTCGC	---------------------------------------C	1	F007/060T>C/	7	0	0	0	0	0	0.00478011	0.00961538	0.026063	0.00886348	0	0.00576087	0.0410351
40	TGTGGGAGGGTGGGTGGTAGCGGTTGCAGTGTTCCTTCGT	-------------------------G--------------	1	F007/046A>G/	7	0	0	0	0	0	0	0.00320513	0.0223397	0.00664761	0.00429987	0.0172826	0.0179529
40	TGTGGGAGGGTGGGTGGTAGCGGTTACAGTTTTCCTTCGT	------------------------------T---------	1	F007/051G>T/	7	0	0	0	0	0	0	0.0224359	0.0186164	0.00443174	0.00214994	0.0259239	0.0205176
40	CGTGGGAGGGTGGGTGGTAGCGGTTACAGTGTTCCTTCGT	C---------------------------------------	1	F007/021T>C/	7	0	0	0	0	0.00168728	0.00478011	0.0320513	0.0223397	0.00443174	0.00214994	0.0460869	0.0666821
40	TGTGGGGGGGTGGGTGGTAGCGGTTACAGTGTTCCTTCGT	------G---------------------------------	1	F007/027A>G/	7	0	0	0	0	0	0.0191205	0.0448718	0.078189	0.00221587	0.00429987	0.0547282	0.133364
40	TGTGGGAGGGTGGGTGGTGGCGGTTACAGTGTTCCTTCGT	------------------G---------------------	1	F007/039A>G/	7	0	0	0	0	0	0.00478011	0.0192308	0.0111699	0	0.00429987	0.0345652	0.00512939
40	TGGGGGAGGGTGGGTGGTAGCGGTTACAGTGTTCCTTCGT	--G-------------------------------------	1	F007/023T>G/	7	0	0	0	0	0.00168728	0	0.00320513	0.00372329	0	0	0	0.0230822
40	TGTGGGTGGGTGGGTGGTAGCGGTTACAGTGTTCCTTCGT	------T---------------------------------	1	F007/027A>T/	7	0	0	0	0	0	0	0.0224359	0.00744657	0	0	0.00576087	0.0282116
40	TTCCCCTAAGGTTCGGTTGTTGTGTGGTTTTTGAACGTGG	TTCCCCTAAGGTTCGGTTGTTGTGTGGTTTTTGAACGTGG	0	seedF008	8	0	0.00166246	0.0327904	0.652149	4.30594	6.89532	1.28526	1.05741	1.9411	1.30501	0.553043	0.130799
40	TTCCCCTGAGGTTCGGTTGTTGTGTGGTTTTTGAACGTGG	-------G--------------------------------	1	F008/028A>G/	8	0	0	0	0.00330202	0.0337456	0.131453	0.0512821	0.0372329	0.569479	0.0171995	0.0115217	0.00256469
40	TTCCCCTGTGGTTCGGTTGTTGTGTGGTTTTTGAACGTGG	-------GT-------------------------------	2	F008/028A>G/029A>T/	8	0	0	0	0	0	0	0	0	0.308006	0	0	0
40	TTCCCCTATGGTTCGGTTGTTGTGTGGTTTTTGAACGTGG	--------T-------------------------------	1	F008/029A>T/	8	0	0	0	0	0.00337456	0.00239006	0.00641026	0.00372329	0.214939	0.00429987	0	0.00256469
40	TTCCCTTAAGGTTCGGTTGTTGTGTGGTTTTTGAACGTGG	-----T----------------------------------	1	F008/026C>T/	8	0	0	0.00038577	0.00495303	0.0928004	0.296367	0.0673077	0.0558493	0.119657	0.032249	0.0230435	0.0102588
40	TTCCCCTAAGGTTCAGTTGTTGTGTGGTTTTTGAACGTGG	--------------A-------------------------	1	F008/035G>A/	8	0	0	0	0.00165101	0.00506184	0.00478011	0	0	0.0908507	0	0.00288043	0
41	TTCCCCTAAGGTTCGGTTGTTGTGTGGTTTTTTGAACGTGG	--------------------------------I--------	1	F008/053T>I/	8	0	0	0	0.00660404	0.0168728	0.0693117	0.0128205	0.0297863	0.0731237	0.00859975	0.0115217	0
40	TTCCTCTAAGGTTCGGTTGTTGTGTGGTTTTTGAACGTGG	----T-----------------------------------	1	F008/025C>T/	8	0	0.00166246	0	0.00825505	0.0388074	0.0693117	0.0384615	0.0148931	0.0598285	0.0171995	0.00288043	0
35	GTAAGGTTCGGGTGTTGTGTGGTTTTTGAACGTGG	G-DDDDD---------G-----------------------	7	F008/021T>G/023C>D/024C>D/025C>D/026C>D/027T>D/037T>G/	8	0	0	0	0	0.0404947	0.296367	0.0352564	0.0335096	0.0598285	0.034399	0.0144022	0
35	GTAAGGTTCGGTTGTTGTGTGGTTTTTGAACGTGG	G-DDDDD---------------------------------	6	F008/021T>G/023C>D/024C>D/025C>D/026C>D/027T>D/	8	0	0	0	0.00330202	0.0523057	0.272467	0.0576923	0.0335096	0.0531809	0.0472986	0.0230435	0
40	TTCCCCTAAGGTTCGGTTGTTGTGTGGTTTTCGAACGTGG	-------------------------------C--------	1	F008/052T>C/	8	0	0	0.00038577	0	0.0320583	0.0717017	0.0160256	0.00372329	0.0421015	0.00859975	0.00576087	0
39	TTCCCCTAGGTTCGGTTGTTGTGTGGTTTTTGAACGTGG	--------D-------------------------------	1	F008/029A>D/	8	0	0	0.000771539	0.0148591	0.0438693	0.109943	0.0224359	0.0111699	0.0421015	0.0150496	0.0144022	0.00256469
40	TTCCCTTGAGGTTCGGTTGTTGTGTGGTTTTTGAACGTGG	-----T-G--------------------------------	2	F008/026C>T/028A>G/	8	0	0	0	0	0	0.00239006	0	0	0.0310222	0	0.00288043	0
41	TTCCCCTAAGGTTCAGTTGTTGTGTGGTTTTTTGAACGTGG	--------------A-----------------I--------	2	F008/035G>A/053T>I/	8	0	0	0	0	0	0	0	0	0.0265904	0	0	0
39	TTCCCTAAGGTTCGGTTGTTGTGTGGTTTTTGAACGTGG	-----D----------------------------------	1	F008/026C>D/	8	0	0	0	0.00165101	0.00674912	0.0286807	0.00320513	0.0111699	0.0265904	0	0.00288043	0
40	TTCCCCTGAGGTTCAGTTGTTGTGTGGTTTTTGAACGTGG	-------G------A-------------------------	2	F008/028A>G/035G>A/	8	0	0	0	0	0	0	0	0	0.0243746	0	0	0
39	TTCCCCTAAGGTTCGGTTGTTGTGTGGTTTTGAACGTGG	-------------------------------D--------	1	F008/052T>D/	8	0	0	0	0	0.0236219	0.0358509	0.00961538	0	0.017727	0.00429987	0	0.00256469
40	TTCCCCTAAGGTTCGGTTGTTGTGTGGTTCTTGAACGTGG	-----------------------------C----------	1	F008/050T>C/	8	0	0	0.00038577	0	0.0202474	0.0167304	0.00641026	0.00372329	0.0132952	0.0236493	0.0086413	0.00256469
40	CTCCCCTAAGGTTCGGTTGTTGTGTGGTTTTTGAACGTGG	C---------------------------------------	1	F008/021T>C/	8	0	0	0	0	0.0253092	0.0286807	0.00961538	0	0.0110794	0.00214994	0	0
40	TTCCCCTAAGGTTCGGTTGTTGTGTGGTTTTTGAGCGTGG	----------------------------------G-----	1	F008/055A>G/	8	0	0	0	0.00330202	0.030371	0.0382409	0.00320513	0.00372329	0.0110794	0.00644981	0	0
39	TTCCCCTAAGGTTCGGTTGTTGTGTGGTTTTTGAACGTG	---------------------------------------D	1	F008/060G>D/	8	0	0	0	0.00660404	0.0168728	0.0239006	0	0.00372329	0.0110794	0.00429987	0	0
40	TTCCCCTAAGGTTCGGTTGCTGTGTGGTTTTTGAACGTGG	-------------------C--------------------	1	F008/040T>C/	8	0	0	0.00038577	0	0.0253092	0.0143403	0.00320513	0	0.00886348	0.0107497	0.00288043	0
40	TTCCCCTAAGGCTCGGTTGTTGTGTGGTTTTTGAACGTGG	-----------C----------------------------	1	F008/032T>C/	8	0	0	0	0.00165101	0.0185601	0.0286807	0.00641026	0.00372329	0.00664761	0.00214994	0.00288043	0
40	TTCCCCCAAGGTTCGGTTGTTGTGTGGTTTTTGAACGTGG	------C---------------------------------	1	F008/027T>C/	8	0	0	0	0.00165101	0.0269965	0.0167304	0.00641026	0.00372329	0.00664761	0.00214994	0.00288043	0
40	TCCCCCTAAGGTTCGGTTGTTGTGTGGTTTTTGAACGTGG	-C--------------------------------------	1	F008/022T>C/	8	0	0	0.00038577	0	0.00674912	0.0310707	0.00320513	0	0.00443174	0.00644981	0.00576087	0
40	TTCTCCTAAGGTTCGGTTGTTGTGTGGTTTTTGAACGTGG	---T------------------------------------	1	F008/024C>T/	8	0	0	0.00038577	0.00330202	0.0134982	0.0262906	0	0.0111699	0.00443174	0	0	0
40	ACTAACTAAGCGTTTGGGTGAAATGTGCTTTGGGTGGGAT	--------------------AA------------------	2	F009/041G>A/042G>A/	9	0	0	0	0	0	0	0	0	0.308006	0	0	0
40	ACTAACTAAGCGTTTGGGTGGAATGTGCTTTGGGTGGGAT	---------------------A------------------	1	F009/042G>A/	9	0	0.00166246	0	0.00165101	0.00506184	0.0310707	0.0769231	0.0819123	0.124089	0.00859975	0.0547282	0.0307763
40	ACTATCTAAGCGTTTGGGTGGAATGTGCTTTGGGTGGGAT	----T----------------A------------------	2	F009/025A>T/042G>A/	9	0	0	0	0	0	0	0	0	0.068692	0	0	0
40	ACTAACTAAGCGTTTGGGTGGGATGTGCTTTGGGTGGGAT	ACTAACTAAGCGTTTGGGTGGGATGTGCTTTGGGTGGGAT	0	seedF009	9	0	0.00332491	0	0.115571	0.393136	2.78442	5.95192	5.46951	0.0620444	0.984671	4.56261	2.56213
40	ACTATCTAAGCGTTTGGGTGGGATGTGCTTTGGGTGGGAT	----T-----------------------------------	1	F009/025A>T/	9	0	0	0	0	0.00337456	0	0.00961538	0.00744657	0.0421015	0	0.00576087	0.00256469
40	ACTATCTAAGCGTTTGGGTGAAATGTGCTTTGGGTGGGAT	----T---------------AA------------------	3	F009/025A>T/041G>A/042G>A/	9	0	0	0	0	0	0	0	0	0.0376698	0	0	0
40	ACTAACTAAGCTTTTGGGTGAAATGTGCTTTGGGTGGGAT	-----------T--------AA------------------	3	F009/032G>T/041G>A/042G>A/	9	0	0	0	0	0	0	0	0	0.0243746	0	0	0
40	ACTAGCTAAGCGTTTGGGTGGGATGTGCTTTGGGTGGGAT	----G-----------------------------------	1	F009/025A>G/	9	0	0	0	0.00165101	0.00674912	0.0262906	0.0512821	0.0632959	0.00664761	0.0128996	0.06625	0.0102588
40	ACTAACTAAGCGTTTGGGTGGGATGTGCTTTGGGCGGGAT	----------------------------------C-----	1	F009/055T>C/	9	0	0	0	0	0	0.00956023	0.00641026	0.0223397	0.00443174	0	0.0259239	0.00512939
39	ACTAACTAAGCGTTTGGGCGGGAATTGTTTGGGTGGGAT	Unknow2/	4	F009/Unnamed2/	9	0	0	0	0	0	0.00956023	0.0192308	0.026063	0.00443174	0.00214994	0.0144022	0.00512939
40	ACTAACTAAGCGTTTGGGTGGGATGCGCTTTGGGTGGGAT	-------------------------C--------------	1	F009/046T>C/	9	0	0	0	0.00165101	0.00168728	0.0119503	0.0352564	0.0484027	0.00443174	0.0128996	0.0230435	0.0153882
40	ACTAACTAAGCGTTTGGGAGGGATGTGCTTTGGGTGGGAT	------------------A---------------------	1	F009/039T>A/	9	0	0	0	0	0.00337456	0.0215105	0.0673077	0.0707424	0.00443174	0.00214994	0.0604891	0.0359057
40	ACTAACTAGGCGTTTGGGTGGGATGTGCTTTGGGTGGGAT	--------G-------------------------------	1	F009/029A>G/	9	0	0	0	0.00165101	0	0.0239006	0.0480769	0.0595726	0.00443174	0.00859975	0.0489674	0.0256469
40	ACTAACTAAGCATTTGGGTGGGATGTGCTTTGGGTGGGAT	-----------A----------------------------	1	F009/032G>A/	9	0	0	0	0	0.00168728	0.00239006	0.00641026	0	0.00221587	0	0.0230435	0.00769408
40	ACTAACTAAGCGTTTGGGCGGGATGTGCTTTGGGTGGGAT	------------------C---------------------	1	F009/039T>C/	9	0	0	0	0	0.00168728	0.00717017	0.0224359	0.0148931	0.00221587	0.00644981	0.020163	0.00512939
40	ACTAACTAAGCGTTTGGGTGGGATGTGTTTTGGGTGGGAT	---------------------------T------------	1	F009/048C>T/	9	0	0	0	0	0.00168728	0.0167304	0.0416667	0.0186164	0.00221587	0.00214994	0.0288043	0.00769408
40	ACTAACTAAGCGTTTGGGTGGGATGTGCTTTGGGAGGGAT	----------------------------------A-----	1	F009/055T>A/	9	0	0	0	0	0.00337456	0.00717017	0.0384615	0.0335096	0.00221587	0.00214994	0.0345652	0.0153882
40	ACTAACTAAGCGTCTGGGTGGGATGTGCTTTGGGTGGGAT	-------------C--------------------------	1	F009/034T>C/	9	0	0	0	0	0	0.00239006	0.0224359	0.00744657	0.00221587	0	0.0288043	0.0153882
40	ACTAACTATGCGTTTGGGTGGGATGTGCTTTGGGTGGGAT	--------T-------------------------------	1	F009/029A>T/	9	0	0	0	0	0.00674912	0.0286807	0.0448718	0.0632959	0.00221587	0.0193494	0.0835326	0.0846349
39	ACTACTAAGCGTTTGGGTGGGATGTGCTTTGGGTGGGAT	----D-----------------------------------	1	F009/025A>D/	9	0	0	0	0	0	0.00239006	0.0128205	0.0148931	0	0	0.0403261	0.0102588
40	ACTAACTGAGCGTTTGGGTGGGATGTGCTTTGGGTGGGAT	-------G--------------------------------	1	F009/028A>G/	9	0	0	0	0.00165101	0	0.00717017	0.00961538	0.0186164	0	0.00429987	0.0345652	0.0230822
40	ACTAACTAAGCGTTTGGGTGGGATGTGCTTTGGGTGGGGT	--------------------------------------G-	1	F009/059A>G/	9	0	0	0	0	0.00168728	0.0143403	0.0192308	0.0148931	0	0.00429987	0.0288043	0.0102588
40	ACTAACTAAGCGTTTGGGTGGGTTGTGCTTTGGGTGGGAT	----------------------T-----------------	1	F009/043A>T/	9	0	0	0	0	0	0.00717017	0.00320513	0	0	0	0.0288043	0.00512939
39	ACTAACTAGCGTTTGGGTGGGATGTGCTTTGGGTGGGAT	--------D-------------------------------	1	F009/029A>D/	9	0	0	0	0	0	0.00717017	0.0160256	0.0186164	0	0.00644981	0.0288043	0
40	ACTAACTAAGCGTTCGGGTGGGATGTGCTTTGGGTGGGAT	--------------C-------------------------	1	F009/035T>C/	9	0	0	0	0	0.00168728	0.00717017	0.0192308	0.0148931	0	0	0.0259239	0.00512939
40	ACTAACTAAGCGTTTGGGTGGGGTGTGCTTTGGGTGGGAT	----------------------G-----------------	1	F009/043A>G/	9	0	0	0	0	0	0.00478011	0.0160256	0.0111699	0	0.00644981	0.0230435	0.0205176
40	ACTAACTAAGCGTTTGGGTGGGATGTGCTTTGGGTGGGAC	---------------------------------------C	1	F009/060T>C/	9	0	0	0	0	0	0.0143403	0.025641	0.0186164	0	0.00429987	0.0259239	0.0102588
40	ACTGACTAAGCGTTTGGGTGGGATGTGCTTTGGGTGGGAT	---G------------------------------------	1	F009/024A>G/	9	0	0	0	0	0	0.00239006	0.0224359	0.0148931	0	0.00214994	0.0172826	0.00512939
40	ACTAACTAAGCGTTTAGGTGGGATGTGCTTTGGGTGGGAT	---------------A------------------------	1	F009/036G>A/	9	0	0	0	0	0.00168728	0	0.0224359	0.0111699	0	0.00429987	0.0172826	0.00769408
40	ACTAACTAAGCGTTTGGGTGGGACGTGCTTTGGGTGGGAT	-----------------------C----------------	1	F009/044T>C/	9	0	0	0	0.00165101	0.00506184	0.00956023	0.0352564	0.0744657	0	0.0107497	0.0345652	0.0282116
40	ACTAACTAAGCGTTTGGGTGGGATGAGCTTTGGGTGGGAT	-------------------------A--------------	1	F009/046T>A/	9	0	0	0	0	0.00168728	0.00239006	0.0224359	0.00744657	0	0	0.00576087	0.00512939
40	ACTAACTAAGTGTTTGGGTGGGATGTGCTTTGGGTGGGAT	----------T-----------------------------	1	F009/031C>T/	9	0	0	0	0	0	0	0.0224359	0.00744657	0	0	0.0086413	0.00256469
40	ACTAACTAAGCGTTTGGGTGGGATATGCTTTGGGTGGGAT	------------------------A---------------	1	F009/045G>A/	9	0	0	0	0	0	0.00956023	0.0288462	0.00744657	0	0.00214994	0.0115217	0.0102588
40	ACTAACTAAGCGTTTGGGAGGGATGTGCTTTGGGAGGGAT	------------------A---------------A-----	2	F009/039T>A/055T>A/	9	0	0	0	0	0.00168728	0.0119503	0.0448718	0.0111699	0	0	0.0115217	0.00769408
40	ACTAACTAAGCGTTTGGGTGGGATGTGCCTTGGGTGGGAT	----------------------------C-----------	1	F009/049T>C/	9	0	0	0	0	0	0.0143403	0.0320513	0.0372329	0	0.00644981	0.0172826	0.0230822
40	GCTAACTAAGCGTTTGGGTGGGATGTGCTTTGGGTGGGAT	G---------------------------------------	1	F009/021A>G/	9	0	0	0	0	0.00337456	0.0286807	0.025641	0.0632959	0	0.00644981	0.0576087	0.0205176
40	ACTAACTAAGCGTTTGGGTGGGATGTGCTTTGGGTGGGAA	---------------------------------------A	1	F009/060T>A/	9	0	0	0	0.00165101	0	0.0191205	0.0384615	0.0372329	0	0.00644981	0.0345652	0.00512939
37	ACTAACTAAGCGTTTGGGTGGGATGTGCTTTGGGTGG	-------------------------------------DDD	3	F009/058G>D/059A>D/060T>D/	9	0	0	0	0	0	0.0215105	0.0384615	0.0372329	0	0.00214994	0.0288043	0.0179529
40	ACTAACTAAGCGTTTGGGTGGGATGTGCTCTGGGTGGGAT	-----------------------------C----------	1	F009/050T>C/	9	0	0	0	0	0.00168728	0.0215105	0.0160256	0.0409561	0	0.00859975	0.0172826	0.0128235
40	GCCCTTTCGTGTAGGTTCGGTAGTTGGTGGTTTGCGAAAG	GCCCTTTCGTGTAGGTTCGGTAGTTGGTGGTTTGCGAAAG	0	seedF010	10	0	0.00332491	0.0088727	0.173356	1.23678	2.3327	0.150641	0.130315	0.248177	0.378389	0.109456	0.00769408
40	GCCCTCTCGTGTAGGTTCGGTAGTTGGTGGTTTGCGAAAG	-----C----------------------------------	1	F010/026T>C/	10	0	0	0.00038577	0	0.00337456	0	0	0	0.0864189	0.00214994	0	0
40	GCCCTTTCGCGTAGGTTCGGTAGTTGGTGGTTTGCGAAAG	---------C------------------------------	1	F010/030T>C/	10	0	0	0.00038577	0.00165101	0.0202474	0.0143403	0	0.00744657	0.00664761	0.00644981	0	0
40	GCCCTTTCGTGTAGGTTCGGTAGTTGGTGGTTTGCGAAGG	--------------------------------------G-	1	F010/059A>G/	10	0	0	0	0.00330202	0.0202474	0.0573614	0.00320513	0	0.00443174	0.0128996	0.00288043	0
40	GCCCTTTCGTGTAGGTTCGGTAGTTGGTGGTTCGCGAAAG	--------------------------------C-------	1	F010/053T>C/	10	0	0	0.00038577	0.00165101	0.0084364	0.0215105	0	0.00744657	0	0.00429987	0	0
40	CGAGGGCAGGTTCGGTAGTTGGTGGTTTAAATCCCGAGCG	------------------------------A---------	1	F011/051G>A/	11	0	0.00166246	0	0.00825505	0.0944877	0.217495	0.0192308	0.0856356	0.126305	0.0279492	0.0230435	0
40	CGAGGGCAGGTTCGGTAGTTAGTGGTTTAAATCCCGAGCG	--------------------A---------A---------	2	F011/041G>A/051G>A/	11	0	0	0	0	0	0	0	0	0.050965	0	0	0
40	CGAGGGCAGGTTCAGTAGTTAGTGGTTTAAATCCCGAGCG	-------------A------A---------A---------	3	F011/034G>A/041G>A/051G>A/	11	0	0	0	0	0	0	0	0	0.050965	0	0	0
40	CGAGGGCAGGTTCAGTAGTTGGTGGTTTAAATCCCGAGCG	-------------A----------------A---------	2	F011/034G>A/051G>A/	11	0	0	0	0	0.00168728	0	0	0	0.0443174	0	0	0
40	CGTGGGCAGGTTCGGTAGTTGGTGGTTTAAATCCCGAGCG	--T---------------------------A---------	2	F011/023A>T/051G>A/	11	0	0	0	0	0	0	0	0	0.0376698	0	0	0
40	CGAGGGCAGGTTCGGTAGTTGGTGGTTTAAGTCCCGAGCG	CGAGGGCAGGTTCGGTAGTTGGTGGTTTAAGTCCCGAGCG	0	seedF011	11	0.000360557	0.00166246	0.0119589	0.31039	2.16478	0.908222	0.0769231	0.0186164	0.017727	0.66648	0.0547282	0.00256469
40	CGAGGGCAGGTTCGGTAGTTGGTGGTTTAAGACCCGAGCG	-------------------------------A--------	1	F011/052T>A/	11	0	0	0	0	0.0269965	0.0310707	0.00320513	0	0.00664761	0	0	0
40	CGAGGGTAGGTTCGGTAGTTGGTGGTTTAAGTCCCGAGCG	------T---------------------------------	1	F011/027C>T/	11	0	0	0	0.00165101	0.042182	0.0549713	0	0.00372329	0.00664761	0.0107497	0.00288043	0
40	CGAGGGCAGGTTCGGTAGTTGGTGGTTTAGGTCCCGAGCG	-----------------------------G----------	1	F011/050A>G/	11	0	0	0	0.00495303	0.0269965	0.0119503	0	0	0.00221587	0.00859975	0	0
40	GGGCTATGCGCCTTCCGTTTACGGGCTATTTACGGTAAAG	GGGCTATGCGCCTTCCGTTTACGGGCTATTTACGGTAAAG	0	seedF012	12	0	0.00166246	0.00424347	0.0544833	0.0573675	0.0908222	0.0737179	0.126592	0.161759	0.0795477	0.296685	1.78759
40	GGGCTGTGCGCCTTCCGTTTACGGGCTATTTACGGTAAAG	-----G----------------------------------	1	F012/026A>G/	12	0	0	0	0	0	0	0	0	0.0310222	0.00214994	0.00288043	0.00512939
40	GGGCTATGCGCCTTCCGTCTACGGGCTATTTACGGTAAAG	------------------C---------------------	1	F012/039T>C/	12	0	0	0	0	0	0	0	0.00372329	0.00221587	0	0.00288043	0.0307763
40	CCGGCGACAGCGCGTCAGCTGCATACGATGCATTAGGTCG	CCGGCGACAGCGCGTCAGCTGCATACGATGCATTAGGTCG	0	seedF013	13	0.00144223	0.131334	0.770768	0.658753	0.556802	0.0669216	0.00641026	0.0223397	0.00221587	0.0730978	0.0086413	0.00256469
40	CCGGCGACAGCGCGTCGGCTGCATACGATGCATTAGGTCG	----------------G-----------------------	1	F013/037A>G/	13	0	0	0.0493785	0.00165101	0	0	0	0	0	0	0	0
40	TGGGCGGGATTTTTTTGGGTGGGTAGTGGTTTCTCCAAAT	TGGGCGGGATTTTTTTGGGTGGGTAGTGGTTTCTCCAAAT	0	seedF014	14	0	0	0	0.0214631	0.0658039	0.227055	0.75641	0.621789	0.190565	0.126846	0.498315	0.538586
40	TGGCCGGGATTTTTTTGGGTGGGTAGTGGTTTCTCCAAAT	---C------------------------------------	1	F014/024G>C/	14	0	0	0	0	0	0	0	0	0.0997142	0	0	0
40	TGGGCGGGATTTTTTTGGGTAGGTAGTGGTTTCTCCAAAT	--------------------A-------------------	1	F014/041G>A/	14	0	0	0	0	0	0.00239006	0	0	0.0598285	0	0	0
40	TGGGCGGGATTTTTTTGGGTGGGTAGTGGTTTCTCCATAT	-------------------------------------T--	1	F014/058A>T/	14	0	0	0	0	0	0	0.0192308	0.0558493	0.0155111	0.00214994	0.0115217	0.0205176
39	TGGGCGGGATTTTTTGGGTGGGTAGTGGTTTCTCCAAAT	---------------D------------------------	1	F014/036T>D/	14	0	0	0	0	0.00337456	0.00717017	0.0160256	0.0186164	0.0110794	0.00429987	0.0144022	0.0359057
41	TGGGCGGGATTTTTTTTGGGTGGGTAGTGGTTTCTCCAAAT	----------------I------------------------	1	F014/037T>I/	14	0	0	0	0	0	0.00239006	0.0192308	0.0223397	0.0110794	0.00859975	0.0115217	0.0102588
40	TGGGTGGGATTTTTTTGGGTGGGTAGTGGTTTCTCCAAAT	----T-----------------------------------	1	F014/025C>T/	14	0	0	0	0	0.00337456	0.00239006	0.0160256	0.0223397	0.00664761	0	0.0115217	0.00769408
40	TTCTAGGGACTTCCGATTGGGTGGGATTGCGTTTGGGTGG	-----------------T----------------------	1	F015/038G>T/	15	0	0	0	0	0.00506184	0.00956023	0.0128205	0.0223397	0.00221587	0.00214994	0.0115217	0.0102588
40	CTCTAGGGACTTCCGATGGGGTGGGATTGCGTTTGGGTGG	C---------------------------------------	1	F015/021T>C/	15	0	0	0	0	0	0	0	0.00744657	0	0.00429987	0.020163	0.00769408
40	TTCTAGGGACTTCCGATGGGGTGGGATAGCGTTAGGGTGG	---------------------------A-----A------	2	F015/048T>A/054T>A/	15	0	0	0	0	0.00337456	0.00956023	0.0160256	0.00744657	0	0.00214994	0.020163	0.0179529
40	TTCTAGGGACTTCCGTTGGGGTGGGATTGCGTTTGGGTGG	---------------T------------------------	1	F015/036A>T/	15	0	0	0	0.00330202	0.0134982	0.0884321	0.141026	0.23829	0	0.0429987	0.169946	0.133364
40	TTCTTGGGACTTCCGATGGGGTGGGATTGCGTTTGGGTGG	----T-----------------------------------	1	F015/025A>T/	15	0	0	0	0	0	0	0	0.0223397	0	0	0.0086413	0.0102588
40	TTCTAGGGACTTCCGATGGGGAGGGATTGCGTTAGGGTGG	---------------------A-----------A------	2	F015/042T>A/054T>A/	15	0	0	0	0	0.00337456	0.00478011	0.00641026	0.026063	0	0.00214994	0.0086413	0.00769408
40	TTCTATGGACTTCCGTTGGGGTGGGATTGCGTTTGGGTGG	-----T---------T------------------------	2	F015/026G>T/036A>T/	15	0	0	0	0	0	0.00956023	0.00320513	0.026063	0	0	0.0086413	0.0205176
40	TTCTAGGGACTTCCGATGGGGTGGAATTGCGTTAGGGTGG	------------------------A--------A------	2	F015/045G>A/054T>A/	15	0	0	0	0	0.00168728	0.00956023	0.00641026	0.0223397	0	0.00429987	0.00576087	0.0102588
40	TTCTAGGGACTTCCGATGGGGTGGGATTGCGTTTGGGTGG	TTCTAGGGACTTCCGATGGGGTGGGATTGCGTTTGGGTGG	0	seedF015	15	0	0	0	0.0379732	0.0489311	0.172084	0.358974	0.506367	0	0.118247	0.368695	0.264164
40	TTCTAGGGACTTCCGTTGGGGTGGGATTGCGTTAGGGTGG	---------------T-----------------A------	2	F015/036A>T/054T>A/	15	0	0	0	0.00165101	0.00337456	0.0215105	0.0608974	0.0409561	0	0.0107497	0.0460869	0.0461645
40	TTCTAGGGACTTCCGATGGGGTGGGATTGCGTTAGGGTGG	---------------------------------A------	1	F015/054T>A/	15	0	0	0	0.0115571	0.0084364	0.081262	0.211538	0.141485	0	0.034399	0.161304	0.138493
40	GTAAGGTTCGGGTGTTGTGTGGTTGAGTGTGGTTGCGGAA	GTAAGGTTCGGGTGTTGTGTGGTTGAGTGTGGTTGCGGAA	0	seedF016	16	0	0	0	0.00660404	0.042182	0.487572	0.176282	0.171271	0.146247	0.131146	0.19875	0.0692467
40	GTAAGGTTCGGGTGTTGTGTGGTTGAGCGTGGCTGCGGAA	---------------------------C----C-------	2	F016/048T>C/053T>C/	16	0	0	0	0	0.0269965	0.291587	0.150641	0.107975	0.0797713	0.101047	0.181467	0.0461645
40	GTAAGGTTCGGGTGTTGTGTGGTTGAGCGCGGTTGCGGAA	---------------------------C-C----------	2	F016/048T>C/050T>C/	16	0	0	0	0.00330202	0.0337456	0.339388	0.0865385	0.122868	0.068692	0.146196	0.146902	0.0615527
40	GTAAGGTTCGGGTGTTGTGTAGTTGAGTGTGGTTGCGGAA	--------------------A-------------------	1	F016/041G>A/	16	0	0	0	0	0	0	0	0	0.0664761	0	0	0
40	GTATGGTTCGGGTGTTGTGTGGTTGAGTGTGGTTGCGGAA	---T------------------------------------	1	F016/024A>T/	16	0	0	0	0	0	0	0	0	0.0421015	0	0	0
40	GTAAGGTTCGGGTGTTGTGTAGTTGAGCGTGGCTGCGGAA	--------------------A------C----C-------	3	F016/041G>A/048T>C/053T>C/	16	0	0	0	0	0	0	0	0	0.0310222	0	0	0
40	GTAACGTTCGGGTGTTGTGTGGTTGAGTGTGGTTGCGGAA	----C-----------------------------------	1	F016/025G>C/	16	0	0	0	0	0	0	0	0	0.0288063	0	0	0
40	GTAAGGTTCGGGTGTTGTGTAGTTGAGCGCGGTTGCGGAA	--------------------A------C-C----------	3	F016/041G>A/048T>C/050T>C/	16	0	0	0	0	0	0	0	0	0.0265904	0	0	0
40	GTAAGGTTCGGGTGTTGTGTGGTTGAGCGAGGTTGCGGAA	---------------------------C-A----------	2	F016/048T>C/050T>A/	16	0	0	0	0	0.0101237	0.0262906	0.0160256	0.026063	0.0243746	0.00859975	0.0345652	0.00769408
40	GTAAGGTTCGGGTGTTGTGTGGTTGAGCATGGTTGCGGAA	---------------------------CA-----------	2	F016/048T>C/049G>A/	16	0	0	0	0	0.0185601	0.124283	0.0448718	0.0111699	0.0221587	0.0300991	0.0691304	0.0256469
39	GTAAGGTTCGGGTGTTGTGTGGTTGAGCGTGTTGCGGAA	---------------------------C---D--------	2	F016/048T>C/052G>D/	16	0	0	0	0	0.0151855	0.0191205	0.0384615	0.0223397	0.017727	0.0171995	0.0489674	0.00769408
40	GTAAGGTTCGGGTGTTGTGTGGTTGAGCGTAGTTGCGGAA	---------------------------C--A---------	2	F016/048T>C/051G>A/	16	0	0	0	0.00330202	0.0101237	0.145793	0.025641	0.026063	0.0132952	0.066648	0.0460869	0.0179529
40	GTAAGGTTCGGGTGTTGTGTGGTTGAGCGTGGATGCGGAA	---------------------------C----A-------	2	F016/048T>C/053T>A/	16	0	0	0	0.00165101	0.00674912	0.0549713	0.00961538	0.0111699	0.0110794	0.0193494	0.0144022	0.00769408
40	GTAAGGTTCGGGTGTTGTGTGGTTGAGTGTGGTTGCAGAA	------------------------------------A---	1	F016/057G>A/	16	0	0	0	0	0	0.0239006	0.00641026	0.00372329	0.00664761	0	0.00288043	0
40	GTAAGGTTCGGGTGTTGTGTGGTTGAGAGTGGTTGCGGAA	---------------------------A------------	1	F016/048T>A/	16	0	0	0	0	0.00506184	0.0286807	0.00641026	0.0148931	0.00664761	0.00429987	0.020163	0.00256469
40	GTAAGGTTCGGGTGTTGTGTGGTTGAGCGGGGTTGCGGAA	---------------------------C-G----------	2	F016/048T>C/050T>G/	16	0	0	0	0	0	0.0717017	0.025641	0.0111699	0.00443174	0.0257992	0.0403261	0.00512939
40	GTAAGGTTCGGGTGTTGTGTGGTTGAGCGTGATTGCGGAA	---------------------------C---A--------	2	F016/048T>C/052G>A/	16	0	0	0	0.00165101	0.0101237	0.0764818	0.0192308	0.0297863	0.00443174	0.0429987	0.0633695	0.00769408
40	GTAAGGTTCGGGTGTTGTGTGGTTGAGCGTGGGTGCGGAA	---------------------------C----G-------	2	F016/048T>C/053T>G/	16	0	0	0	0	0.00168728	0.0239006	0.0192308	0	0	0.00429987	0.00576087	0.00512939
40	GGATGAGTGGTTAATCGGCCCGCATATGTGCTGCAAAATT	GGATGAGTGGTTAATCGGCCCGCATATGTGCTGCAAAATT	0	seedF017	17	0.00144223	0.246043	0.479898	0.254255	0.119797	0.00956023	0	0	0.00221587	0.0472986	0	0
40	TGATGAGTGGTTAATCGGCCCGCATATGTGCTGCAAAATT	T---------------------------------------	1	F017/021G>T/	17	0	0.00997473	0.0219889	0.0132081	0.00337456	0.00478011	0.00320513	0	0	0.00429987	0.00288043	0
40	GGGTGAGTGGTTAATCGGCCCGCATATGTGCTGCAAAATT	--G-------------------------------------	1	F017/023A>G/	17	0.000360557	0.00166246	0.0246893	0.00165101	0	0	0	0	0	0	0	0
40	GGTTGAGTGGTTAATCGGCCCGCATATGTGCTGCAAAATT	--T-------------------------------------	1	F017/023A>T/	17	0	0	0.0432062	0	0	0	0	0	0	0	0	0
40	CGATAGGCCGACGGCTGATTATTATGAATTGTGTTCGTGG	CGATAGGCCGACGGCTGATTATTATGAATTGTGTTCGTGG	0	seedF018	18	0.00216334	0.322516	0.479126	0.351665	0.161979	0.00478011	0.0160256	0	0	0.0494485	0.00288043	0.00512939
40	CGGTAGGCCGACGGCTGATTATTATGAATTGTGTTCGTGG	--G-------------------------------------	1	F018/023A>G/	18	0	0	0.0347193	0.00990606	0	0	0	0	0	0	0	0
40	CGTTAGGCCGACGGCTGATTATTATGAATTGTGTTCGTGG	--T-------------------------------------	1	F018/023A>T/	18	0	0	0.0424347	0.00660404	0.00168728	0	0	0	0	0	0	0
40	TATGCCACTCGGGCGCAAGCCCAGCTGCTATTCTTTTACG	TATGCCACTCGGGCGCAAGCCCAGCTGCTATTCTTTTACG	0	seedF019	19	0	0	0.00038577	0.00495303	0.011811	0	0	0.0186164	0.0421015	0.0193494	0.0259239	0.451386
40	TATGCCACTCGGGCGCAAGCTCAGCTGCTATTCTTTTACG	--------------------T-------------------	1	F019/041C>T/	19	0.000721113	0.0232744	0.00848693	0.175007	0.0911131	0.0239006	0.0160256	0.00744657	0.00664761	0.0429987	0.00576087	0.0615527
40	CCTTACCGCGACAGCTCAGCGCTTAGCTGATGTATTTTTT	CCTTACCGCGACAGCTCAGCGCTTAGCTGATGTATTTTTT	0	seedF020	20	0.000360557	0.131334	0.415474	0.104014	0.0438693	0.00717017	0	0.00744657	0.00221587	0.0214994	0.00288043	0.00769408
40	TTTGTTTCTGCTACGCGTTGTGGGTGGGTGGGTGGTCTGC	-------------C--------------------------	1	F021/034T>C/	21	0	0	0	0.00165101	0	0.00478011	0.00641026	0.00744657	0	0.00214994	0.0288043	0.0128235
40	TTTGTTTCTGCTATGCGTTGTGGGTGGGTGGGTGGTCTGC	TTTGTTTCTGCTATGCGTTGTGGGTGGGTGGGTGGTCTGC	0	seedF021	21	0	0.00166246	0	0.00495303	0.0168728	0.102772	0.25	0.23829	0	0.0558984	0.233315	0.325716
40	TTTGTTTCTGCTATGCGTTGTGGGAGGGTGGGTGGTCTGC	------------------------A---------------	1	F021/045T>A/	21	0	0	0	0	0	0.0167304	0.0192308	0.0372329	0	0.0150496	0.0316848	0.0564233
40	TTTGGGATGGGGATTGTGGTTGGGAGGGAGTGGTTCAGTC	TTTGGGATGGGGATTGTGGTTGGGAGGGAGTGGTTCAGTC	0	seedF022	22	0	0	0.00115731	0.0115571	0.0371202	0.0932122	0.272436	0.309033	0.183917	0.0601982	0.241956	0.058988
40	ATGCAATTTTTGGGTGGGTCTTTTTGTTGGGAGGGAGATT	ATGCAATTTTTGGGTGGGTCTTTTTGTTGGGAGGGAGATT	0	seedF023	23	0	0	0.00154308	0.0231141	0.0438693	0.083652	0.304487	0.186164	0.0709078	0.0816976	0.126739	0.0769408
39	AACCGGCGAAATGGGTTAAGGGTTGGGTTGGGTTTTTTC	AACCGGCGAAATGGGTTAAGGGTTGGGTTGGGTTTTTTC	0	seedF024	24	0	0.00664982	0.00655809	0.0445773	0.101237	0.243786	0.147436	0.156378	0.188349	0.0902973	0.0720108	0.0282116
39	AACCGGCGAAGTGGGTTAAGGGTTGGGTTGGGTTTTTTC	----------G----------------------------	1	F024/031A>G/	24	0	0	0	0	0	0.00239006	0	0	0.0553968	0	0.00288043	0
39	AACCGGCGATATGGGTTAAGGGTTGGGTTGGGTTTTTTC	---------T-----------------------------	1	F024/030A>T/	24	0	0	0	0	0	0	0	0	0.0398857	0	0	0
39	AACCGGCGAAATGGGTTAAAGGTTGGGTTGGGTTTTTTC	-------------------A-------------------	1	F024/040G>A/	24	0	0	0	0	0	0	0	0	0.0354539	0	0	0
39	AACCGGCGATGTGGGTTAAGGGTTGGGTTGGGTTTTTTC	---------TG----------------------------	2	F024/030A>T/031A>G/	24	0	0	0	0	0	0	0	0	0.0221587	0	0	0
40	CGTAGGACGATGGATGGGGGAGGGATTTTTGTTAGGGCGG	---A----------------A------------A------	3	F025/024T>A/041T>A/054T>A/	25	0	0	0	0.00165101	0	0.00717017	0.0128205	0.00744657	0	0.00214994	0.0172826	0.0307763
40	CGTAGGACGAAGGATGGGGGAGGGATTTTTGTTAGGGCGG	---A------A---------A------------A------	4	F025/024T>A/031T>A/041T>A/054T>A/	25	0	0	0	0	0.00168728	0.00717017	0.0192308	0.00744657	0	0.00214994	0.0288043	0.0128235
40	CGTAGGAGGAAGGATGGGGGAGGGATTTTTGTTAGGGCGG	---A---G--A---------A------------A------	5	F025/024T>A/028C>G/031T>A/041T>A/054T>A/	25	0	0	0	0.00165101	0.00168728	0.0143403	0.0384615	0.0186164	0	0.00859975	0.0576087	0.033341
40	CGTAGGAGGAAGGAAGGGGGAGGGATTTTTGTTAGGGCGG	---A---G--A---A-----A------------A------	6	F025/024T>A/028C>G/031T>A/035T>A/041T>A/054T>A/	25	0	0	0	0.00165101	0.00674912	0.0239006	0.0512821	0.0111699	0	0.00644981	0.0403261	0.0256469
40	CGTAGGACGATGGATGGGGGTGGGATTTTTGTTAGGGCGG	---A-----------------------------A------	2	F025/024T>A/054T>A/	25	0	0	0	0.00495303	0.0101237	0.0215105	0.0865385	0.0670191	0	0.0128996	0.0460869	0.0641174
40	CGTAGGACGAAGGAAGGGGGAGGGATTTTTGTTTGGGCGG	---A------A---A-----A-------------------	4	F025/024T>A/031T>A/035T>A/041T>A/	25	0	0	0	0	0.00506184	0.0215105	0.00320513	0	0	0.0214994	0	0
40	CGTAGGACGAAGGAAGGGGGAGGGATTTTTGTTAGGGCGG	---A------A---A-----A------------A------	5	F025/024T>A/031T>A/035T>A/041T>A/054T>A/	25	0	0	0	0.00495303	0	0.0215105	0	0.00744657	0	0.0128996	0.0086413	0
40	CGTTGGACGATGGATGGGGGTGGGATTTTTGTTAGGGCGG	---------------------------------A------	1	F025/054T>A/	25	0	0	0	0.00495303	0.00506184	0.0382409	0.0801282	0.0707424	0	0.0193494	0.158424	0.0871996
40	CGTAGGACGATGGATGGGGGTGGGATTTTTGTTTGGGCGG	---A------------------------------------	1	F025/024T>A/	25	0	0	0	0.00330202	0.00168728	0.00717017	0.0160256	0.026063	0	0.0107497	0.0345652	0.0153882
40	CGTAGGAGGAAGGATGGGGGTGGGATTTTTGTTAGGGCGG	---A---G--A----------------------A------	4	F025/024T>A/028C>G/031T>A/054T>A/	25	0	0	0	0	0.00168728	0.00956023	0.0192308	0.026063	0	0.00214994	0.0144022	0.0128235
40	CGTTGGACGATGGATGGGGGTGGGATTTTTGTTTGGGCGG	CGTTGGACGATGGATGGGGGTGGGATTTTTGTTTGGGCGG	0	seedF025	25	0	0	0	0.0181611	0.0236219	0.100382	0.173077	0.141485	0	0.0902973	0.241956	0.161576
40	CGTAGGACGAAGGATGGGGGTGGGATTTTTGTTAGGGCGG	---A------A----------------------A------	3	F025/024T>A/031T>A/054T>A/	25	0	0	0	0.00165101	0.00337456	0.00478011	0.0544872	0.0223397	0	0.00214994	0.0316848	0.0435998
40	TTTATGTCAGAACCGTTAGGGCCGCTAGGCTGCACAGAGT	TTTATGTCAGAACCGTTAGGGCCGCTAGGCTGCACAGAGT	0	seedF026	26	0.000360557	0.0581859	0.17051	0.0148591	0.00337456	0	0	0	0	0.00214994	0	0
39	ACGGGGGGTGGGTTGGGTGTTCGTGGATCTCTCGTTTTG	ACGGGGGGTGGGTTGGGTGTTCGTGGATCTCTCGTTTTG	0	seedF027	27	0	0	0	0	0.00337456	0.0239006	0.0448718	0.126592	0.0886348	0.0257992	0.123859	0.16927
35	GGGGTGGGTTGGGTGTTCGTGGATCTCTCGTTTTG	DD----DD-------------------------------	4	F027/021A>D/022C>D/027G>D/028G>D/	27	0	0	0	0	0.00337456	0	0.00961538	0.0297863	0.0243746	0	0.00576087	0.0102588
40	TTCCGCACCCTGCGTCTGACTTTGTTCTAGTTACGGGCAA	TTCCGCACCCTGCGTCTGACTTTGTTCTAGTTACGGGCAA	0	seedF028	28	0	0	0	0.00990606	0.0202474	0.00956023	0.00961538	0.00744657	0.00221587	0.0881474	0.00288043	0.16927
40	CGCAGCTCCAGAATTGGCTATTTACGGTTACAATCGTTGA	CGCAGCTCCAGAATTGGCTATTTACGGTTACAATCGTTGA	0	seedF029	29	0.000721113	0.00664982	0.00115731	0.00495303	0.0101237	0.00478011	0.0128205	0.00372329	0.00664761	0.00214994	0.020163	0.130799
40	CACTCGGATCGGTATCCAGCTGCTTTTAAATTACGCGTGG	CACTCGGATCGGTATCCAGCTGCTTTTAAATTACGCGTGG	0	seedF030	30	0	0.00166246	0.00308616	0.0247651	0.0134982	0.0167304	0.00641026	0	0.0155111	0.0236493	0.00576087	0.128235
40	TTGATGAATGTGACTCACCTTGGGTTTAGGGTTGGGTTGG	TTGATGAATGTGACTCACCTTGGGTTTAGGGTTGGGTTGG	0	seedF031	31	0	0.00498737	0.00231462	0.0610874	0.123171	0.126673	0.0192308	0.0111699	0.0465333	0.0859975	0.0288043	0.00256469
40	CGCGTAAGGCGGCCCACGCTGAGGTAACTCATCACTGTTC	CGCGTAAGGCGGCCCACGCTGAGGTAACTCATCACTGTTC	0	seedF032	32	0	0.0132996	0.125375	0.100712	0.0691785	0.00717017	0.00641026	0	0.00443174	0.0150496	0.00576087	0
40	TTCGCAGCATTGGGTGTTAGGGTTGGGTTGGGAAATGCGC	TTCGCAGCATTGGGTGTTAGGGTTGGGTTGGGAAATGCGC	0	seedF033	33	0	0.00166246	0.00154308	0.0280672	0.0641166	0.117113	0.00961538	0.0595726	0.0487491	0.0558984	0.00576087	0.00256469
40	TTCGCAGCATTGGGTGTTAGAGTTGGGTTGGGAAATGCGC	--------------------A-------------------	1	F033/041G>A/	33	0	0	0	0	0	0	0	0	0.0421015	0	0	0
40	CGTGGCGCAGCGGCTTGCCTCATTTTTGACTCTGTTCACG	CGTGGCGCAGCGGCTTGCCTCATTTTTGACTCTGTTCACG	0	seedF034	34	0.00144223	0.054861	0.115345	0.0825505	0.0404947	0.00717017	0.00641026	0	0	0.00859975	0	0
40	CCGGGGTACGCCGTCAGGCTCACGCAGTGATTTTGTTCGT	CCGGGGTACGCCGTCAGGCTCACGCAGTGATTTTGTTCGT	0	seedF035	35	0.00180278	0.0714856	0.112259	0.0643894	0.0269965	0.00239006	0.00320513	0	0	0.0214994	0	0
40	GGGTGGGGGTTTGGCTTTCCTCAGCTGGGTGGGGGTGGTT	GGGTGGGGGTTTGGCTTTCCTCAGCTGGGTGGGGGTGGTT	0	seedF036	36	0	0.00166246	0	0.0198121	0.0236219	0.081262	0.0897436	0.0558493	0	0.0451487	0.109456	0.0205176
40	GCGTAGCACCGCAGGTTGAAGTGACTTCATTTTTGTTCGT	GCGTAGCACCGCAGGTTGAAGTGACTTCATTTTTGTTCGT	0	seedF037	37	0.000360557	0.0265993	0.108401	0.0610874	0.0539929	0.00478011	0.00320513	0	0	0.0128996	0	0
40	CACTCTCGATTGATATCGTAGCATGTCTATAAGACCTTTC	CACTCTCGATTGATATCGTAGCATGTCTATAAGACCTTTC	0	seedF038	38	0.000360557	0	0.00231462	0.0330202	0.0168728	0.0143403	0.00641026	0	0.0199428	0.0193494	0.00576087	0.105152
40	GGTGGGCGGGATTGGGTTTGGTTATAGTCACAGCCTTGTC	GGTGGGCGGGATTGGGTTTGGTTATAGTCACAGCCTTGTC	0	seedF039	39	0	0	0	0.00330202	0.00506184	0.0286807	0.0833333	0.0930821	0	0.032249	0.0691304	0.105152
40	TCGGGCTTCGATTCTTTTGGGTGGGATGTTGTTTGGGGGG	TCGGGCTTCGATTCTTTTGGGTGGGATGTTGTTTGGGGGG	0	seedF040	40	0	0	0	0	0.00168728	0.0143403	0.0480769	0.100529	0	0.032249	0.0691304	0.0666821
40	TCGGGCTTCAATTCTTTTGGGTGGGATGTTGTTTGGGGGG	---------A------------------------------	1	F040/030G>A/	40	0	0.00166246	0	0.0297182	0.0202474	0.0669216	0.0673077	0.0484027	0	0.0580483	0.0979347	0.0256469
40	GGGTCTTGTTCTCTTGGGAGGGAGGGGGTTGTAGCGGTGG	------------------A---A-----------------	2	F041/039T>A/043T>A/	41	0	0	0	0.00165101	0.011811	0.0334608	0.0192308	0.00372329	0	0.00644981	0.0316848	0.0128235
40	GGGTCTTGTTCTCTTGGGTGGGTGGGGGTTGTAGCGGTGG	GGGTCTTGTTCTCTTGGGTGGGTGGGGGTTGTAGCGGTGG	0	seedF041	41	0	0	0	0.0148591	0.0185601	0.0956023	0.0705128	0.0186164	0	0.0644981	0.086413	0.0282116
40	GGGTCTTGTTCTCTTGGGAGGGTGGGGGTTGTAGCGGTGG	------------------A---------------------	1	F041/039T>A/	41	0	0	0	0.00495303	0.00337456	0.0310707	0.0352564	0.026063	0	0.0300991	0.0288043	0.0153882
40	GGGTCTTGTTCTCTAGGGAGGGAGGGGGTTGTAGCGGTGG	--------------A---A---A-----------------	3	F041/035T>A/039T>A/043T>A/	41	0	0	0	0	0.00337456	0.0334608	0.00961538	0.00372329	0	0.0107497	0.020163	0.00512939
40	TGGGCGTTCAGCGCGGTAGCTCTTTAGATCATTGTTCCAC	TGGGCGTTCAGCGCGGTAGCTCTTTAGATCATTGTTCCAC	0	seedF042	42	0.00108167	0.0216119	0.0925847	0.0495303	0.00674912	0	0	0	0	0	0	0
40	GGGGTGGGTGGGTTTTTTGGGATTATTGTGGTTACCCGAT	GGGGTGGGTGGGTTTTTTGGGATTATTGTGGTTACCCGAT	0	seedF043	43	0	0	0	0	0.00168728	0.0119503	0.0224359	0.0595726	0.00664761	0.0128996	0.0345652	0.092329
40	GGGGTGGGTGGGTTTTTTGGGATTATCGTGGCTACCCGAT	--------------------------C----C--------	2	F043/047T>C/052T>C/	43	0	0	0	0	0.00168728	0.00717017	0.0224359	0.0484027	0.00443174	0	0.0489674	0.0897643
40	GGGGTGGGTGGGTTTTTTGGGATTATCGCGGTTACCCGAT	--------------------------C-C-----------	2	F043/047T>C/049T>C/	43	0	0	0	0	0.00168728	0.00478011	0.0288462	0.0446794	0.00221587	0	0.0288043	0.0410351
40	GGGGTGGGTGGGTTTTTTGGGATTATCATGGTTACCCGAT	--------------------------CA------------	2	F043/047T>C/048G>A/	43	0	0	0	0	0.00168728	0.00478011	0.0192308	0.00744657	0	0.00214994	0.00576087	0.0282116
40	GGGGTGGGTGGGTTTTTTGGGATTATCGTGGATACCCGAT	--------------------------C----A--------	2	F043/047T>C/052T>A/	43	0	0	0	0	0	0	0	0	0	0.00214994	0.0115217	0.0205176
40	CGCGTATCGGCTTTTAGCCCCATTGCATGGGTGTTTGTTC	CGCGTATCGGCTTTTAGCCCCATTGCATGGGTGTTTGTTC	0	seedF044	44	0.00108167	0.0814603	0.0891128	0.0313692	0.0101237	0	0	0	0	0	0	0
40	GGACTCGTTACGAGGTTAATCGGCCCGCGAAGCTGCATCC	GGACTCGTTACGAGGTTAATCGGCCCGCGAAGCTGCATCC	0	seedF045	45	0.000360557	0.0847852	0.0833263	0.0462283	0.0084364	0	0	0	0	0.00214994	0	0
41	CCGGCGATAGCGACGCACGTCTCACTTGATGGAAATGTTCG	CCGGCGATAGCGACGCACGTCTCACTTGATGGAAATGTTCG	0	seedF046	46	0.000360557	0.0116372	0.0794686	0.0660404	0.0674912	0.0215105	0.00320513	0.0148931	0.00443174	0.0193494	0.00288043	0.00512939
40	CTTCCCACCACAGTCTCTCTATCTGTATCAGTTGTCACCC	CTTCCCACCACAGTCTCTCTATCTGTATCAGTTGTCACCC	0	seedF047	47	0	0	0.00038577	0	0	0.00239006	0.00320513	0.00372329	0.00221587	0	0.0691304	0.0179529
40	TAGAGGTTGCCGTAGGCTGGGCAGGGCCCATGTGTTGTCA	TAGAGGTTGCCGTAGGCTGGGCAGGGCCCATGTGTTGTCA	0	seedF048	48	0.000721113	0.0681607	0.0366481	0.00330202	0.00506184	0	0	0	0	0	0	0
40	TTCCCATTACTCAGGACTTTCCTGCCTCTCTTGATTGTTT	TTCCCATTACTCAGGACTTTCCTGCCTCTCTTGATTGTTT	0	seedF049	49	0	0	0	0.00165101	0	0	0	0	0	0	0.0633695	0.0435998
40	ACGACTATGCCATGGGTGGGACTTATTGGGTGGGGTTTTT	ACGACTATGCCATGGGTGGGACTTATTGGGTGGGGTTTTT	0	seedF050	50	0	0	0	0.00495303	0.0151855	0.0525813	0.0608974	0.0297863	0.00221587	0.0150496	0.020163	0.0384704
40	CGGAGCTGACATGTGTGTCATATTTTTCTTTACAGTCACG	CGGAGCTGACATGTGTGTCATATTTTTCTTTACAGTCACG	0	seedF051	51	0.000721113	0.0581859	0.0370339	0.00330202	0	0	0	0	0	0	0	0
40	TTTTTTGGACTACTTGTTTGGGTTAGGGTTGGGTTGGGTA	TTTTTTGGACTACTTGTTTGGGTTAGGGTTGGGTTGGGTA	0	seedF052	52	0	0	0.00038577	0.0165101	0.0337456	0.0310707	0.00641026	0.0111699	0.00443174	0.0580483	0.020163	0.0128235
40	GGTGGGCGGGATTTTGGGGAAGTGGTTATTTTTCGTCTTT	GGTGGGCGGGATTTTGGGGAAGTGGTTATTTTTCGTCTTT	0	seedF053	53	0	0	0	0.00165101	0.0168728	0.0573614	0.0576923	0.0335096	0	0.0193494	0.0316848	0.0282116
40	CGCGTCAGGACAAGGTCTGGCCCATAGGGTCATCTAGTTC	CGCGTCAGGACAAGGTCTGGCCCATAGGGTCATCTAGTTC	0	seedF054	54	0.000721113	0.0565235	0.0127304	0.00495303	0	0	0	0	0	0	0	0
40	AGGGCGATGGTACATATGATGGGTATGCGGTTGGGTGGGT	AGGGCGATGGTACATATGATGGGTATGCGGTTGGGTGGGT	0	seedF055	55	0	0.00498737	0.00270039	0.0330202	0.0489311	0.0525813	0.0128205	0.00744657	0.0132952	0.0558984	0.00288043	0.00512939
40	GGTCTTGCGGCAATGGGTCTTAGGGTTGGGTGGGTAGGCC	GGTCTTGCGGCAATGGGTCTTAGGGTTGGGTGGGTAGGCC	0	seedF056	56	0	0.00166246	0	0.0363222	0.0388074	0.0549713	0.00641026	0.0223397	0.00221587	0.0171995	0.0288043	0.00769408
40	TTGTCTACTTTGCACCTGGGTGGGTTGGTGGGTGGGTGGT	TTGTCTACTTTGCACCTGGGTGGGTTGGTGGGTGGGTGGT	0	seedF057	57	0	0	0	0	0.00506184	0.040631	0.0352564	0.052126	0.00443174	0.00429987	0.0345652	0.0282116
40	GACTACCTATCAATCTGGGATTGGGTTGGGTTGGGGGAGT	GACTACCTATCAATCTGGGATTGGGTTGGGTTGGGGGAGT	0	seedF058	58	0	0	0	0.00330202	0.0269965	0.0478011	0.0160256	0.00744657	0.050965	0.00859975	0	0.00512939
40	CGCCGAAGGACGTTAGTTCGTATAGTTACGATAGCTGTTC	CGCCGAAGGACGTTAGTTCGTATAGTTACGATAGCTGTTC	0	seedF059	59	0	0.0482112	0.0501501	0.0132081	0	0	0	0	0	0	0	0
40	GGGTTTTATAAGGGTGGGAGGGGGCATGGGTCGGTCATTC	----T-----A-------A---------------------	3	F060/025C>T/031T>A/039T>A/	60	0	0	0	0.00330202	0.00337456	0.00717017	0.0128205	0.0111699	0	0.00644981	0.020163	0.00512939
40	GGGTCTTATATGGGTGGGAGGGGGCATGGGTCGGTCATTC	------------------A---------------------	1	F060/039T>A/	60	0	0	0	0	0	0.00478011	0.0224359	0.0111699	0	0	0.00576087	0.00512939
40	GGGTCTTATATGGGTGGGTGGGGGCATGGGTCGGTCATTC	GGGTCTTATATGGGTGGGTGGGGGCATGGGTCGGTCATTC	0	seedF060	60	0	0	0	0	0	0.0167304	0.0160256	0.0484027	0	0.00859975	0.00576087	0.00256469
40	CTAGGTTGGCTAGGTTGGTGCGGGTGTCCTCCTCTCAGTT	CTAGGTTGGCTAGGTTGGTGCGGGTGTCCTCCTCTCAGTT	0	seedF061	61	0	0	0	0.00330202	0.00506184	0.0215105	0.0480769	0.0297863	0.0199428	0.0171995	0.0172826	0.00769408
40	GAGTGGAGTTATTTGCGAAGCGCCGTAGGCTGCACTAGGT	GAGTGGAGTTATTTGCGAAGCGCCGTAGGCTGCACTAGGT	0	seedF062	62	0.000360557	0.0432238	0.025075	0.00165101	0	0	0	0	0	0	0	0
40	GGTGGGCGGGTTTGTTGGGTTTTATTGGTTCCAGTCACCG	GGTGGGCGGGTTTGTTGGGTTTTATTGGTTCCAGTCACCG	0	seedF063	63	0	0	0	0.00165101	0.011811	0.0358509	0.0352564	0.00744657	0.0110794	0.0214994	0.0432065	0.0230822
40	GCGCTAGCTGCTTGCACGGTGGGCACACCGAACTGTCGTG	GCGCTAGCTGCTTGCACGGTGGGCACACCGAACTGTCGTG	0	seedF064	64	0	0.0415614	0.0416631	0.00990606	0.00674912	0	0	0	0	0	0	0
40	CGGCGTCAGCGGATTTAATATCCCACTCGTGATCTTTTTC	CGGCGTCAGCGGATTTAATATCCCACTCGTGATCTTTTTC	0	seedF065	65	0	0.0265993	0.038577	0.00660404	0.0084364	0	0	0	0	0	0	0
40	TTCCCGCGCAGCTGCCCAAGGGGCATTATCTTCCGTGTTT	TTCCCGCGCAGCTGCCCAAGGGGCATTATCTTCCGTGTTT	0	seedF066	66	0.000721113	0.0382365	0.0111873	0.00165101	0	0	0	0	0	0	0	0
40	CGGTAGTTCGTTAATCCTATGCTAGGTTGGTTAGGGTGGT	CGGTAGTTCGTTAATCCTATGCTAGGTTGGTTAGGGTGGT	0	seedF067	67	0	0	0	0	0.00168728	0.00239006	0.00641026	0.0335096	0.0376698	0.00859975	0.0144022	0.0128235
40	TTGTAGTTCGTTAATCCTATGCTAGGTTGGTTAGGGTGGT	TT--------------------------------------	2	F067/021C>T/022G>T/	67	0	0	0	0	0	0	0	0	0.0310222	0.00644981	0.0144022	0
39	TGTAGTTCGTTAATCCTATGCTAGGTTGGTTAGGGTGGT	T-D-------------------------------------	2	F067/021C>T/023G>D/	67	0	0	0	0	0	0	0.00641026	0.0148931	0.0288063	0	0.00288043	0.0128235
40	CTCTACGTAACGCTTTTAGTCTGTTGTTATTCATTGTTCT	CTCTACGTAACGCTTTTAGTCTGTTGTTATTCATTGTTCT	0	seedF068	68	0	0	0	0	0	0	0.00320513	0	0	0	0.0172826	0.0359057
40	GTAAGGTTCGGGTGTTGTGTGTTCAGTGTCATAAGCCCGA	-?II---?C-G-T---------------------------	7	F069/022?>?/023A>I/024A>I/028?>?/029G>C/031T>G/033G>T/	69	0	0	0	0	0	0.0119503	0	0.0223397	0.0132952	0.00214994	0.0086413	0.00256469
38	GGGGTGGGTGGGTTGTGTGTTCAGTGTCATAAGCCCGA	GGGGTGGGTGGGTTGTGTGTTCAGTGTCATAAGCCCGA	0	seedF069	69	0	0	0	0	0	0.00239006	0.00641026	0.0111699	0.00664761	0	0.00576087	0.0359057
40	TTTGACTATGCGGTGGGTGGGTAGTTGTATTGGGGGGGTC	TTTGACTATGCGGTGGGTGGGTAGTTGTATTGGGGGGGTC	0	seedF070	70	0	0	0	0.00495303	0.011811	0.0262906	0.0160256	0.0223397	0	0.0150496	0.0345652	0.0153882
40	ATGCTGCTTGGTGGGTTGAGGGTTGGGTAGGGTGCAAGTG	ATGCTGCTTGGTGGGTTGAGGGTTGGGTAGGGTGCAAGTG	0	seedF071	71	0	0.00498737	0.00154308	0.0148591	0.0337456	0.0191205	0.00320513	0.00744657	0	0.0171995	0.00576087	0
40	TATGCTTATTTCTGGGGATGCGGTTGGGTGGGCGAAATAT	TATGCTTATTTCTGGGGATGCGGTTGGGTGGGCGAAATAT	0	seedF072	72	0	0	0.00308616	0.0198121	0.0219346	0.0334608	0.00641026	0.00372329	0.00221587	0.0128996	0.00288043	0
40	ATTTACACCCTATTTGAGCTTATTTTCGTTTGTCCCGTAC	ATTTACACCCTATTTGAGCTTATTTTCGTTTGTCCCGTAC	0	seedF073	73	0	0	0	0	0	0	0	0	0	0	0.0230435	0.033341
40	GTGGGTGGGCGGGTGGAGTTGGTTGGCAGTTCCCTTGTCC	GTGGGTGGGCGGGTGGAGTTGGTTGGCAGTTCCCTTGTCC	0	seedF074	74	0	0	0	0.00165101	0	0.00478011	0.0320513	0.0186164	0.00221587	0.00429987	0.0086413	0.0128235
40	TATTGCTTCTGTAGGGGTGGGTTGTTTTTATATCGGGTGG	TATTGCTTCTGTAGGGGTGGGTTGTTTTTATATCGGGTGG	0	seedF075	75	0	0	0	0.00660404	0.0168728	0.00239006	0.0320513	0.00744657	0	0.0193494	0.0172826	0.0102588
40	TGTGCTTAAGGATTACCTATTGGGATCTGGGTTGGGTTGG	TGTGCTTAAGGATTACCTATTGGGATCTGGGTTGGGTTGG	0	seedF076	76	0	0	0.00038577	0.00990606	0.0286838	0.0286807	0.0192308	0.0111699	0.00886348	0.0300991	0	0.00256469
40	CGGCGCAGCGCCATCGGCTCCGGAGGATCTTTTCTATATC	CGGCGCAGCGCCATCGGCTCCGGAGGATCTTTTCTATATC	0	seedF077	77	0.000360557	0.0132996	0.0289327	0.00495303	0.00337456	0	0	0	0	0.00214994	0	0
40	GAATATGCAATTGGGGGGGATCATATTTATTTGGGTGGGT	GAATATGCAATTGGGGGGGATCATATTTATTTGGGTGGGT	0	seedF078	78	0	0	0	0.00165101	0.00337456	0.0191205	0.0288462	0.0148931	0.00221587	0.0107497	0.0288043	0.0205176
40	TTTGTACAACTCTCTCGTCTATATTATTTGATGTCTTTGA	TTTGTACAACTCTCTCGTCTATATTATTTGATGTCTTTGA	0	seedF079	79	0	0	0	0	0	0	0	0.00372329	0	0	0.0288043	0.0102588
40	GCCATCTACGTGGCTAATCGGCCCGCTCAAAGAGCTGCTT	GCCATCTACGTGGCTAATCGGCCCGCTCAAAGAGCTGCTT	0	seedF080	80	0.000360557	0.0282617	0.00655809	0.00330202	0	0	0	0	0	0	0	0
40	TATCGCTGGAATACCGTTATTTGGGTGGGTGGGAGAGGGT	TATCGCTGGAATACCGTTATTTGGGTGGGTGGGAGAGGGT	0	seedF081	81	0	0.00166246	0	0.00165101	0.00337456	0.00717017	0.0128205	0.0148931	0	0.0128996	0.00576087	0.0282116
40	TTTCGGCAACGTCCGCTCCCCCAGGCAGCCACCAATTGGT	TTTCGGCAACGTCCGCTCCCCCAGGCAGCCACCAATTGGT	0	seedF082	82	0.000360557	0.00498737	0.00270039	0.0280672	0.00674912	0	0	0	0	0.00214994	0	0.00769408
40	TTACGCGCTATAGCTGGTCAAGGACCATTTTGTTTCAGAG	TTACGCGCTATAGCTGGTCAAGGACCATTTTGTTTCAGAG	0	seedF083	83	0	0.0116372	0.0277754	0.00660404	0	0	0	0	0	0	0	0
40	TTGTCGAGGGCGGAGCGCACATCTGTGCTGACACATAGTG	TTGTCGAGGGCGGAGCGCACATCTGTGCTGACACATAGTG	0	seedF084	84	0.000360557	0.0265993	0.0165881	0	0	0	0	0	0	0	0	0
40	CTGCTCTGTACGTACTGCGTTAGGTTGGGTAGGTTGGTAC	CTGCTCTGTACGTACTGCGTTAGGTTGGGTAGGTTGGTAC	0	seedF085	85	0	0	0.00115731	0.00330202	0.00337456	0.0239006	0.0160256	0	0.0265904	0.00429987	0.00288043	0.00769408
39	CGCGTCTCGTCCATTGGGCAGCTTTTCTTGTCAATCTGC	CGCGTCTCGTCCATTGGGCAGCTTTTCTTGTCAATCTGC	0	seedF086	86	0	0.00498737	0.000771539	0.0264162	0.00337456	0	0	0	0	0.00644981	0	0
40	GCGTTCATTCCCATGTGTTTTCATTCCCTAGTATCCGTTA	GCGTTCATTCCCATGTGTTTTCATTCCCTAGTATCCGTTA	0	seedF087	87	0	0	0	0	0	0	0	0	0	0.00214994	0.0259239	0.00256469
40	TCATAACTGCCAATCTCTTTTCCACATTTACTCCGTACAC	TCATAACTGCCAATCTCTTTTCCACATTTACTCCGTACAC	0	seedF088	88	0	0	0	0	0	0	0	0	0	0	0.0259239	0.0256469
40	TCATAACTGCCTATCTCTTTTCCACATTTACTCCGTACAC	-----------T----------------------------	1	F088/032A>T/	88	0	0	0	0	0	0	0.00320513	0	0	0	0.0144022	0.0205176
40	GGGTAGTTTTGGGTGGGTGGGTAGTGGTTCAGCCGTACTC	GGGTAGTTTTGGGTGGGTGGGTAGTGGTTCAGCCGTACTC	0	seedF089	89	0	0	0	0.00330202	0.00168728	0.00956023	0.025641	0.00372329	0	0.00859975	0.00576087	0.0153882
40	TGAATGGAAGTGCTGTCTCAGCGCGCAGCTGACCGCTAGG	TGAATGGAAGTGCTGTCTCAGCGCGCAGCTGACCGCTAGG	0	seedF090	90	0	0.0249368	0.0192885	0.00660404	0.00168728	0	0	0	0	0	0	0
40	CGCCAGCTCGCCAGAGGCGACATATATTCAATCACAGTCG	CGCCAGCTCGCCAGAGGCGACATATATTCAATCACAGTCG	0	seedF091	91	0.000360557	0.0232744	0.00771539	0.00330202	0.00168728	0	0	0	0	0	0	0
40	TGGAGTAGAGGGTTGCCGCAGGCTGTGCAAAGCACATGTT	TGGAGTAGAGGGTTGCCGCAGGCTGTGCAAAGCACATGTT	0	seedF092	92	0	0.0232744	0.00231462	0	0	0	0	0	0	0	0	0
40	GGGGGGTGGGGGATAAGACTTCGATATAGGGGGTGGTGCG	GGGGGGTGGGGGATAAGACTTCGATATAGGGGGTGGTGCG	0	seedF093	93	0	0	0	0.00165101	0	0.00478011	0.00961538	0.0223397	0	0.00429987	0	0
40	CCTTGTGAAGATTGGGTTTGGGTTGGGTTGGGTGTTCACG	CCTTGTGAAGATTGGGTTTGGGTTGGGTTGGGTGTTCACG	0	seedF094	94	0	0	0	0.00990606	0.0219346	0.0167304	0.00961538	0.0148931	0.0132952	0.00644981	0.00576087	0.00512939
40	AAATGATGTGGACTACCCGGGTTTTCTTTGGGGTGGGCGG	AAATGATGTGGACTACCCGGGTTTTCTTTGGGGTGGGCGG	0	seedF095	95	0	0	0	0.00165101	0.00506184	0.0215105	0.00641026	0.00744657	0	0.0107497	0.0172826	0.0128235
40	GGATTCTGAGTTCTCGGTAGGCCAGCTTGACCTTGTTGTT	GGATTCTGAGTTCTCGGTAGGCCAGCTTGACCTTGTTGTT	0	seedF096	96	0	0	0.00154308	0.0214631	0.00337456	0	0	0	0	0	0	0
40	GGTGGGGGGGGTTTCTTGTTGGGTATATCGGTTACAGTTG	GGTGGGGGGGGTTTCTTGTTGGGTATATCGGTTACAGTTG	0	seedF097	97	0	0	0	0.00165101	0.00168728	0.0119503	0.0192308	0.00372329	0	0.00859975	0.020163	0.00769408

## Sheet: Supplementary_TableS2
Supplementary Table S2: Evolution of different families during SELEX. The frequency of each family at different rounds is presented in percentage of the library. Families are composed of sequences clustered using a Levenshtein distance of 8. The sequences that are provided in left correspond to the most abundant of the family. This table presents only the families which contain at least one seque…
			Number of sequencing reads analyzed per round	277349	60152	259222	60569	59267	41840	31200	26858	45129	46513	34717	38991
				Frequency in %
				Rounds of positive Selection									Rounds of negative selection
Size	Sequence	Nomenclature	Family	R04	R05	R06	R07	R08	R09	R10	R11	R12	Rc09	Rc11	Rc12
40	GCGAAAGCGCGCAGCTGATCTATGGAGCATAATGTTCGTG	seedF000	0	0.0115378	0.367403	8.10618	26.0216	53.1476	25.4517	17.0353	22.2429	37.7296	9.66396	10.1506	2.11587
40	TTAGGCTTCGTTAGTTGGGTGGGATTATTGGTTTGGGTGG	seedF001	1	0	0.0116372	0.00308616	0.600967	2.24071	14.6463	22.5705	19.9419	4.16362	7.40868	28.1994	15.7241
40	CTTGGGCTCCTTATTTGGGCGGGAATTGTTTGGGTGGGAT	seedF002	2	0	0.00831228	0.00038577	0.401195	1.35657	8.4608	19.7981	19.3648	1.50014	4.9642	19.4199	19.3711
40	TTCCGCTCCATTATGGGCGCTTGATTTTAATTCTAGTTAC	seedF003	3	0.000721113	0.00831228	0.0628805	2.15127	1.83407	1.08509	0.432692	0.0670191	0.110794	15.2602	0.452228	3.28024
40	TAAATGGTTGGGAATGGGTTGGGTTGGGTATTTACGTGGA	seedF004	4	0	0.0132996	0.00964424	1.04509	5.15801	11.4675	6.54167	7.31253	17.0046	3.80539	4.38402	1.26952
40	CCACTATGTTTATTGTTCCTTATTTTCTGTCGAAAATCTG	seedF005	5	0.00144223	0.0166246	0.015045	0.285625	0.246343	0.231836	0.291667	0.606895	1.24975	1.31576	1.6937	22.2795
40	TTCGGATATTATCCCATGTTGCCAGGGCAATCTAGTTTAG	seedF006	6	0	0.018287	0.048607	2.16943	1.29583	0.695507	0.192308	0.052126	0.0288063	10.0531	0.192989	0.705291
40	TGTGGGAGGGTGGGTGGTAGCGGTTACAGTGTTCCTTCGT	seedF007	7	0	0	0	0.0264162	0.124859	1.26673	4.34295	6.76893	8.72167	0.640681	5.91641	8.37373
40	TTCCCCTAAGGTTCGGTTGTTGTGTGGTTTTTGAACGTGG	seedF008	8	0	0.00332491	0.0358766	0.713236	4.87961	8.511	1.64423	1.32177	3.77806	1.55225	0.691304	0.153882
40	ACTAACTAAGCGTTTGGGTGGGATGTGCTTTGGGTGGGAT	seedF009	9	0	0.00498737	0	0.127128	0.447129	3.18834	6.91346	6.44873	0.709078	1.13732	5.5794	3.05968
40	GCCCTTTCGTGTAGGTTCGGTAGTTGGTGGTTTGCGAAAG	seedF010	10	0	0.00332491	0.01003	0.17996	1.28908	2.42591	0.153846	0.145208	0.345676	0.404188	0.112337	0.00769408
40	CGAGGGCAGGTTCGGTAGTTGGTGGTTTAAGTCCCGAGCG	seedF011	11	0.000360557	0.00332491	0.0119589	0.325249	2.35713	1.22371	0.099359	0.107975	0.34346	0.713779	0.0806521	0.00256469
40	GGGCTATGCGCCTTCCGTTTACGGGCTATTTACGGTAAAG	seedF012	12	0	0.00166246	0.00424347	0.0544833	0.0573675	0.0908222	0.073718	0.130315	0.194997	0.0816976	0.302445	1.8235
40	CCGGCGACAGCGCGTCAGCTGCATACGATGCATTAGGTCG	seedF013	13	0.00144223	0.131334	0.820146	0.660404	0.556802	0.0669216	0.00641026	0.0223397	0.00221587	0.0730978	0.0086413	0.00256469
40	TGGGCGGGATTTTTTTGGGTGGGTAGTGGTTTCTCCAAAT	seedF014	14	0	0	0	0.0214631	0.072553	0.241396	0.826923	0.740934	0.394425	0.141896	0.547282	0.612962
40	TTCTAGGGACTTCCGATGGGGTGGGATTGCGTTTGGGTGG	seedF015	15	0	0	0	0.0544833	0.0877385	0.40631	0.817308	1.06114	0.00221587	0.221443	0.829565	0.666821
40	GTAAGGTTCGGGTGTTGTGTGGTTGAGTGTGGTTGCGGAA	seedF016	16	0	0	0	0.0165101	0.180539	1.71367	0.625	0.558493	0.600501	0.597682	0.872771	0.264164
40	GGATGAGTGGTTAATCGGCCCGCATATGTGCTGCAAAATT	seedF017	17	0.00180278	0.257681	0.569782	0.269115	0.123171	0.0143403	0.00320513	0	0.00221587	0.0515985	0.00288043	0
40	CGATAGGCCGACGGCTGATTATTATGAATTGTGTTCGTGG	seedF018	18	0.00216334	0.322516	0.55628	0.368175	0.163666	0.00478011	0.0160256	0	0	0.0494485	0.00288043	0.00512939
40	TATGCCACTCGGGCGCAAGCCCAGCTGCTATTCTTTTACG	seedF019	19	0.000721113	0.0232744	0.0088727	0.17996	0.102924	0.0239006	0.0160256	0.026063	0.0487491	0.0623482	0.0316848	0.512939
40	CCTTACCGCGACAGCTCAGCGCTTAGCTGATGTATTTTTT	seedF020	20	0.000360557	0.131334	0.415474	0.104014	0.0438693	0.00717017	0	0.00744657	0.00221587	0.0214994	0.00288043	0.00769408
40	TTTGTTTCTGCTATGCGTTGTGGGTGGGTGGGTGGTCTGC	seedF021	21	0	0.00166246	0	0.00660404	0.0168728	0.124283	0.275641	0.28297	0	0.0730979	0.293804	0.394963
40	TTTGGGATGGGGATTGTGGTTGGGAGGGAGTGGTTCAGTC	seedF022	22	0	0	0.00115731	0.0115571	0.0371202	0.0932122	0.272436	0.309033	0.183917	0.0601982	0.241956	0.058988
40	ATGCAATTTTTGGGTGGGTCTTTTTGTTGGGAGGGAGATT	seedF023	23	0	0	0.00154308	0.0231141	0.0438693	0.083652	0.304487	0.186164	0.0709078	0.0816976	0.126739	0.0769408
39	AACCGGCGAAATGGGTTAAGGGTTGGGTTGGGTTTTTTC	seedF024	24	0	0.00664982	0.00655809	0.0445773	0.101237	0.246176	0.147436	0.156378	0.341244	0.0902973	0.0748913	0.0282116
40	CGTTGGACGATGGATGGGGGTGGGATTTTTGTTTGGGCGG	seedF025	25	0	0	0	0.0429262	0.0607421	0.277247	0.554487	0.405838	0	0.191344	0.679782	0.487292
40	TTTATGTCAGAACCGTTAGGGCCGCTAGGCTGCACAGAGT	seedF026	26	0.000360557	0.0581859	0.17051	0.0148591	0.00337456	0	0	0	0	0.00214994	0	0
39	ACGGGGGGTGGGTTGGGTGTTCGTGGATCTCTCGTTTTG	seedF027	27	0	0	0	0	0.00674912	0.0239006	0.0544872	0.156378	0.113009	0.0257992	0.129619	0.179529
40	TTCCGCACCCTGCGTCTGACTTTGTTCTAGTTACGGGCAA	seedF028	28	0	0	0	0.00990606	0.0202474	0.00956023	0.00961539	0.00744657	0.00221587	0.0881474	0.00288043	0.16927
40	CGCAGCTCCAGAATTGGCTATTTACGGTTACAATCGTTGA	seedF029	29	0.000721113	0.00664982	0.00115731	0.00495303	0.0101237	0.00478011	0.0128205	0.00372329	0.00664761	0.00214994	0.020163	0.130799
40	CACTCGGATCGGTATCCAGCTGCTTTTAAATTACGCGTGG	seedF030	30	0	0.00166246	0.00308616	0.0247651	0.0134982	0.0167304	0.00641026	0	0.0155111	0.0236493	0.00576087	0.128235
40	TTGATGAATGTGACTCACCTTGGGTTTAGGGTTGGGTTGG	seedF031	31	0	0.00498737	0.00231462	0.0610874	0.123171	0.126673	0.0192308	0.0111699	0.0465333	0.0859975	0.0288043	0.00256469
40	CGCGTAAGGCGGCCCACGCTGAGGTAACTCATCACTGTTC	seedF032	32	0	0.0132996	0.125375	0.100712	0.0691785	0.00717017	0.00641026	0	0.00443174	0.0150496	0.00576087	0
40	TTCGCAGCATTGGGTGTTAGGGTTGGGTTGGGAAATGCGC	seedF033	33	0	0.00166246	0.00154308	0.0280672	0.0641166	0.117113	0.00961539	0.0595726	0.0908507	0.0558983	0.00576087	0.00256469
40	CGTGGCGCAGCGGCTTGCCTCATTTTTGACTCTGTTCACG	seedF034	34	0.00144223	0.054861	0.115345	0.0825505	0.0404947	0.00717017	0.00641026	0	0	0.00859975	0	0
40	CCGGGGTACGCCGTCAGGCTCACGCAGTGATTTTGTTCGT	seedF035	35	0.00180278	0.0714856	0.112259	0.0643894	0.0269965	0.00239006	0.00320513	0	0	0.0214994	0	0
40	GGGTGGGGGTTTGGCTTTCCTCAGCTGGGTGGGGGTGGTT	seedF036	36	0	0.00166246	0	0.0198121	0.0236219	0.0812619	0.0897436	0.0558493	0	0.0451487	0.109456	0.0205176
40	GCGTAGCACCGCAGGTTGAAGTGACTTCATTTTTGTTCGT	seedF037	37	0.000360557	0.0265993	0.108401	0.0610874	0.0539929	0.00478011	0.00320513	0	0	0.0128996	0	0
40	CACTCTCGATTGATATCGTAGCATGTCTATAAGACCTTTC	seedF038	38	0.000360557	0	0.00231462	0.0330202	0.0168728	0.0143403	0.00641026	0	0.0199428	0.0193494	0.00576087	0.105152
40	GGTGGGCGGGATTGGGTTTGGTTATAGTCACAGCCTTGTC	seedF039	39	0	0	0	0.00330202	0.00506184	0.0286807	0.0833333	0.0930821	0	0.0322491	0.0691304	0.105152
40	TCGGGCTTCGATTCTTTTGGGTGGGATGTTGTTTGGGGGG	seedF040	40	0	0.00166246	0	0.0297182	0.0219346	0.0812619	0.115385	0.148931	0	0.0902973	0.167065	0.092329
40	GGGTCTTGTTCTCTTGGGTGGGTGGGGGTTGTAGCGGTGG	seedF041	41	0	0	0	0.0214631	0.0371202	0.193595	0.134615	0.052126	0	0.111797	0.167065	0.0615527
40	TGGGCGTTCAGCGCGGTAGCTCTTTAGATCATTGTTCCAC	seedF042	42	0.00108167	0.0216119	0.0925847	0.0495303	0.00674912	0	0	0	0	0	0	0
40	GGGGTGGGTGGGTTTTTTGGGATTATTGTGGTTACCCGAT	seedF043	43	0	0	0	0	0.00674912	0.0286807	0.0929487	0.160101	0.0132952	0.0171995	0.129619	0.271858
40	CGCGTATCGGCTTTTAGCCCCATTGCATGGGTGTTTGTTC	seedF044	44	0.00108167	0.0814603	0.0891128	0.0313692	0.0101237	0	0	0	0	0	0	0
40	GGACTCGTTACGAGGTTAATCGGCCCGCGAAGCTGCATCC	seedF045	45	0.000360557	0.0847852	0.0833263	0.0462283	0.0084364	0	0	0	0	0.00214994	0	0
41	CCGGCGATAGCGACGCACGTCTCACTTGATGGAAATGTTCG	seedF046	46	0.000360557	0.0116372	0.0794686	0.0660404	0.0674912	0.0215105	0.00320513	0.0148931	0.00443174	0.0193494	0.00288043	0.00512939
40	CTTCCCACCACAGTCTCTCTATCTGTATCAGTTGTCACCC	seedF047	47	0	0	0.00038577	0	0	0.00239006	0.00320513	0.00372329	0.00221587	0	0.0691304	0.0179529
40	TAGAGGTTGCCGTAGGCTGGGCAGGGCCCATGTGTTGTCA	seedF048	48	0.000721113	0.0681607	0.0366481	0.00330202	0.00506184	0	0	0	0	0	0	0
40	TTCCCATTACTCAGGACTTTCCTGCCTCTCTTGATTGTTT	seedF049	49	0	0	0	0.00165101	0	0	0	0	0	0	0.0633695	0.0435998
40	ACGACTATGCCATGGGTGGGACTTATTGGGTGGGGTTTTT	seedF050	50	0	0	0	0.00495303	0.0151855	0.0525813	0.0608974	0.0297863	0.00221587	0.0150496	0.020163	0.0384704
40	CGGAGCTGACATGTGTGTCATATTTTTCTTTACAGTCACG	seedF051	51	0.000721113	0.0581859	0.0370339	0.00330202	0	0	0	0	0	0	0	0
40	TTTTTTGGACTACTTGTTTGGGTTAGGGTTGGGTTGGGTA	seedF052	52	0	0	0.00038577	0.0165101	0.0337456	0.0310707	0.00641026	0.0111699	0.00443174	0.0580483	0.020163	0.0128235
40	GGTGGGCGGGATTTTGGGGAAGTGGTTATTTTTCGTCTTT	seedF053	53	0	0	0	0.00165101	0.0168728	0.0573614	0.0576923	0.0335096	0	0.0193494	0.0316848	0.0282116
40	CGCGTCAGGACAAGGTCTGGCCCATAGGGTCATCTAGTTC	seedF054	54	0.000721113	0.0565235	0.0127304	0.00495303	0	0	0	0	0	0	0	0
40	AGGGCGATGGTACATATGATGGGTATGCGGTTGGGTGGGT	seedF055	55	0	0.00498737	0.00270039	0.0330202	0.0489311	0.0525813	0.0128205	0.00744657	0.0132952	0.0558983	0.00288043	0.00512939
40	GGTCTTGCGGCAATGGGTCTTAGGGTTGGGTGGGTAGGCC	seedF056	56	0	0.00166246	0	0.0363222	0.0388074	0.0549713	0.00641026	0.0223397	0.00221587	0.0171995	0.0288043	0.00769408
40	TTGTCTACTTTGCACCTGGGTGGGTTGGTGGGTGGGTGGT	seedF057	57	0	0	0	0	0.00506184	0.040631	0.0352564	0.052126	0.00443174	0.00429987	0.0345652	0.0282116
40	GACTACCTATCAATCTGGGATTGGGTTGGGTTGGGGGAGT	seedF058	58	0	0	0	0.00330202	0.0269965	0.0478012	0.0160256	0.00744657	0.050965	0.00859975	0	0.00512939
40	CGCCGAAGGACGTTAGTTCGTATAGTTACGATAGCTGTTC	seedF059	59	0	0.0482112	0.0501501	0.0132081	0	0	0	0	0	0	0	0
40	GGGTCTTATATGGGTGGGTGGGGGCATGGGTCGGTCATTC	seedF060	60	0	0	0	0.00330202	0.00337456	0.0286807	0.0512821	0.0707424	0	0.0150496	0.0316848	0.0128235
40	CTAGGTTGGCTAGGTTGGTGCGGGTGTCCTCCTCTCAGTT	seedF061	61	0	0	0	0.00330202	0.00506184	0.0215105	0.0480769	0.0297863	0.0199428	0.0171995	0.0172826	0.00769408
40	GAGTGGAGTTATTTGCGAAGCGCCGTAGGCTGCACTAGGT	seedF062	62	0.000360557	0.0432238	0.025075	0.00165101	0	0	0	0	0	0	0	0
40	GGTGGGCGGGTTTGTTGGGTTTTATTGGTTCCAGTCACCG	seedF063	63	0	0	0	0.00165101	0.011811	0.0358509	0.0352564	0.00744657	0.0110794	0.0214994	0.0432065	0.0230822
40	GCGCTAGCTGCTTGCACGGTGGGCACACCGAACTGTCGTG	seedF064	64	0	0.0415614	0.0416631	0.00990606	0.00674912	0	0	0	0	0	0	0
40	CGGCGTCAGCGGATTTAATATCCCACTCGTGATCTTTTTC	seedF065	65	0	0.0265993	0.038577	0.00660404	0.0084364	0	0	0	0	0	0	0
40	TTCCCGCGCAGCTGCCCAAGGGGCATTATCTTCCGTGTTT	seedF066	66	0.000721113	0.0382365	0.0111873	0.00165101	0	0	0	0	0	0	0	0
40	CGGTAGTTCGTTAATCCTATGCTAGGTTGGTTAGGGTGGT	seedF067	67	0	0	0	0	0.00168728	0.00239006	0.0128205	0.0484027	0.0974983	0.0150496	0.0316848	0.0256469
40	CTCTACGTAACGCTTTTAGTCTGTTGTTATTCATTGTTCT	seedF068	68	0	0	0	0	0	0	0.00320513	0	0	0	0.0172826	0.0359057
38	GGGGTGGGTGGGTTGTGTGTTCAGTGTCATAAGCCCGA	seedF069	69	0	0	0	0	0	0.0143403	0.00641026	0.0335096	0.0199428	0.00214994	0.0144022	0.0384704
40	TTTGACTATGCGGTGGGTGGGTAGTTGTATTGGGGGGGTC	seedF070	70	0	0	0	0.00495303	0.011811	0.0262906	0.0160256	0.0223397	0	0.0150496	0.0345652	0.0153882
40	ATGCTGCTTGGTGGGTTGAGGGTTGGGTAGGGTGCAAGTG	seedF071	71	0	0.00498737	0.00154308	0.0148591	0.0337456	0.0191205	0.00320513	0.00744657	0	0.0171995	0.00576087	0
40	TATGCTTATTTCTGGGGATGCGGTTGGGTGGGCGAAATAT	seedF072	72	0	0	0.00308616	0.0198121	0.0219346	0.0334608	0.00641026	0.00372329	0.00221587	0.0128996	0.00288043	0
40	ATTTACACCCTATTTGAGCTTATTTTCGTTTGTCCCGTAC	seedF073	73	0	0	0	0	0	0	0	0	0	0	0.0230435	0.033341
40	GTGGGTGGGCGGGTGGAGTTGGTTGGCAGTTCCCTTGTCC	seedF074	74	0	0	0	0.00165101	0	0.00478011	0.0320513	0.0186164	0.00221587	0.00429987	0.0086413	0.0128235
40	TATTGCTTCTGTAGGGGTGGGTTGTTTTTATATCGGGTGG	seedF075	75	0	0	0	0.00660404	0.0168728	0.00239006	0.0320513	0.00744657	0	0.0193494	0.0172826	0.0102588
40	TGTGCTTAAGGATTACCTATTGGGATCTGGGTTGGGTTGG	seedF076	76	0	0	0.00038577	0.00990606	0.0286838	0.0286807	0.0192308	0.0111699	0.00886348	0.0300991	0	0.00256469
40	CGGCGCAGCGCCATCGGCTCCGGAGGATCTTTTCTATATC	seedF077	77	0.000360557	0.0132996	0.0289327	0.00495303	0.00337456	0	0	0	0	0.00214994	0	0
40	GAATATGCAATTGGGGGGGATCATATTTATTTGGGTGGGT	seedF078	78	0	0	0	0.00165101	0.00337456	0.0191205	0.0288462	0.0148931	0.00221587	0.0107497	0.0288043	0.0205176
40	TTTGTACAACTCTCTCGTCTATATTATTTGATGTCTTTGA	seedF079	79	0	0	0	0	0	0	0	0.00372329	0	0	0.0288043	0.0102588
40	GCCATCTACGTGGCTAATCGGCCCGCTCAAAGAGCTGCTT	seedF080	80	0.000360557	0.0282617	0.00655809	0.00330202	0	0	0	0	0	0	0	0
40	TATCGCTGGAATACCGTTATTTGGGTGGGTGGGAGAGGGT	seedF081	81	0	0.00166246	0	0.00165101	0.00337456	0.00717017	0.0128205	0.0148931	0	0.0128996	0.00576087	0.0282116
40	TTTCGGCAACGTCCGCTCCCCCAGGCAGCCACCAATTGGT	seedF082	82	0.000360557	0.00498737	0.00270039	0.0280672	0.00674912	0	0	0	0	0.00214994	0	0.00769408
40	TTACGCGCTATAGCTGGTCAAGGACCATTTTGTTTCAGAG	seedF083	83	0	0.0116372	0.0277754	0.00660404	0	0	0	0	0	0	0	0
40	TTGTCGAGGGCGGAGCGCACATCTGTGCTGACACATAGTG	seedF084	84	0.000360557	0.0265993	0.0165881	0	0	0	0	0	0	0	0	0
40	CTGCTCTGTACGTACTGCGTTAGGTTGGGTAGGTTGGTAC	seedF085	85	0	0	0.00115731	0.00330202	0.00337456	0.0239006	0.0160256	0	0.0265904	0.00429987	0.00288043	0.00769408
39	CGCGTCTCGTCCATTGGGCAGCTTTTCTTGTCAATCTGC	seedF086	86	0	0.00498737	0.000771539	0.0264162	0.00337456	0	0	0	0	0.00644981	0	0
40	GCGTTCATTCCCATGTGTTTTCATTCCCTAGTATCCGTTA	seedF087	87	0	0	0	0	0	0	0	0	0	0.00214994	0.0259239	0.00256469
40	TCATAACTGCCAATCTCTTTTCCACATTTACTCCGTACAC	seedF088	88	0	0	0	0	0	0	0.00320513	0	0	0	0.0403261	0.0461645
40	GGGTAGTTTTGGGTGGGTGGGTAGTGGTTCAGCCGTACTC	seedF089	89	0	0	0	0.00330202	0.00168728	0.00956023	0.025641	0.00372329	0	0.00859975	0.00576087	0.0153882
40	TGAATGGAAGTGCTGTCTCAGCGCGCAGCTGACCGCTAGG	seedF090	90	0	0.0249368	0.0192885	0.00660404	0.00168728	0	0	0	0	0	0	0
40	CGCCAGCTCGCCAGAGGCGACATATATTCAATCACAGTCG	seedF091	91	0.000360557	0.0232744	0.00771539	0.00330202	0.00168728	0	0	0	0	0	0	0
40	TGGAGTAGAGGGTTGCCGCAGGCTGTGCAAAGCACATGTT	seedF092	92	0	0.0232744	0.00231462	0	0	0	0	0	0	0	0	0
40	GGGGGGTGGGGGATAAGACTTCGATATAGGGGGTGGTGCG	seedF093	93	0	0	0	0.00165101	0	0.00478011	0.00961539	0.0223397	0	0.00429987	0	0
40	CCTTGTGAAGATTGGGTTTGGGTTGGGTTGGGTGTTCACG	seedF094	94	0	0	0	0.00990606	0.0219346	0.0167304	0.00961539	0.0148931	0.0132952	0.00644981	0.00576087	0.00512939
40	AAATGATGTGGACTACCCGGGTTTTCTTTGGGGTGGGCGG	seedF095	95	0	0	0	0.00165101	0.00506184	0.0215105	0.00641026	0.00744657	0	0.0107497	0.0172826	0.0128235
40	GGATTCTGAGTTCTCGGTAGGCCAGCTTGACCTTGTTGTT	seedF096	96	0	0	0.00154308	0.0214631	0.00337456	0	0	0	0	0	0	0
40	GGTGGGGGGGGTTTCTTGTTGGGTATATCGGTTACAGTTG	seedF097	97	0	0	0	0.00165101	0.00168728	0.0119503	0.0192308	0.00372329	0	0.00859975	0.020163	0.00769408

## Sheet: Supplementary_TableS3
Supplementary Table S3: Multiple alignement of the most enriched families. Families assessed in binding are highlighted in yellow and their similarity to other families is boxed.
Sort_align	Name	1	2	3	4	5	6	7	8	9	10	11	12	13	14	15	16	17	18	19	20	21	22	23	24	25	26	27	28	29	30	31	32	33	34	35	36	37	38	39	40	41	42	43	44	45	46	47	48
1	seedF000	-	-	-	-	-	-	-	-	-	-	-	-	-	-	-	-	-	-	-	-	-	-	G	C	G	A	A	A	G	C	G	C	G	C	A	G	C	T	G	A	T	C	T	A	T	G	G	A
2	seedF020	-	-	-	-	-	-	-	-	-	-	C	C	T	T	A	C	C	G	C	G	A	C	A	G	C	T	C	A	G	C	G	C	T	T	A	G	C	T	G	A	T	G	T	A	T	T	T	T
3	seedF090	-	-	-	-	-	-	-	-	T	G	A	A	T	G	G	A	A	G	T	G	C	T	G	T	C	T	C	A	G	C	G	C	G	C	A	G	C	T	G	A	C	C	G	C	T	A	G	G
4	seedF018	-	-	-	-	-	-	-	-	-	-	-	-	-	-	-	-	-	-	-	-	-	-	-	C	G	A	T	A	G	G	C	C	G	A	C	G	G	C	T	G	A	T	T	A	T	T	A	T
4	seedF048	-	-	-	-	-	-	-	-	-	-	-	-	-	-	-	-	-	-	-	-	T	A	G	A	G	G	T	T	G	C	C	G	T	A	G	G	C	T	G	G	G	C	A	G	G	G	C	C
5	seedF013	-	-	-	-	-	-	-	-	-	-	-	-	-	-	-	-	-	-	-	C	C	G	G	C	G	A	C	A	G	C	G	C	G	T	C	A	G	C	T	G	C	A	T	A	C	G	A	T
6	seedF046	-	-	-	-	-	-	-	-	-	-	-	-	-	-	-	-	-	-	-	C	C	G	G	C	G	A	T	A	G	C	G	A	C	G	C	A	C	G	T	C	T	C	A	C	T	T	G	A
7	seedF084	-	-	-	-	-	-	-	-	-	-	-	-	-	-	-	-	-	-	-	T	T	G	T	C	G	A	G	G	G	C	G	G	A	G	C	G	C	A	C	A	T	C	T	G	T	G	C	T
8	seedF042	-	-	-	-	-	-	-	-	-	-	-	-	-	-	-	-	-	-	-	-	-	-	T	G	G	G	C	G	T	T	C	A	G	C	G	C	G	G	T	A	G	C	T	C	T	T	T	A
9	seedF086	-	-	-	-	-	-	-	-	-	-	-	-	-	-	-	-	-	-	-	-	C	G	C	G	T	C	T	C	G	T	C	C	A	T	T	G	G	G	C	A	G	C	T	T	T	T	C	T
10	seedF003	-	-	-	-	-	-	-	-	-	-	-	-	-	-	-	-	-	-	-	-	T	T	C	C	G	C	T	C	C	A	T	T	A	T	G	G	G	C	G	C	T	T	G	A	T	T	T	T
11	seedF029	-	-	-	-	-	-	-	-	-	-	-	-	-	-	-	-	-	-	-	-	C	G	C	A	G	C	T	C	C	A	G	A	A	T	T	G	G	C	T	A	T	T	T	A	C	G	G	T
12	seedF012	-	-	-	-	-	-	-	-	-	-	-	-	G	G	G	C	T	A	T	G	C	G	C	C	T	T	C	C	G	T	T	T	A	C	G	G	G	C	T	A	T	T	T	A	C	G	G	T
13	seedF028	-	-	-	-	-	-	-	-	-	-	-	T	T	C	C	G	C	A	C	C	C	T	G	C	G	T	C	T	G	A	C	T	T	T	G	T	T	C	T	A	G	T	T	A	C	G	G	G
14	seedF044	-	-	-	-	-	-	-	-	-	-	-	-	-	-	-	-	-	-	-	-	C	G	C	G	T	A	T	C	G	G	C	T	T	T	T	A	G	C	C	C	C	A	T	T	G	C	A	T
15	seedF059	-	-	-	-	-	-	-	-	-	-	-	-	-	-	-	-	-	-	-	-	C	G	C	C	G	A	A	G	G	A	C	G	T	T	A	G	T	T	C	G	T	A	T	A	G	T	T	A
16	seedF047	-	-	-	-	-	-	-	-	-	-	-	-	-	-	-	-	-	-	-	-	-	-	-	C	T	T	C	C	C	A	C	C	A	C	A	G	T	C	T	C	T	C	T	A	T	C	T	G
17	seedF091	-	-	-	-	-	-	-	-	-	-	-	-	-	-	-	-	-	-	-	-	C	G	C	C	A	G	C	T	C	G	C	C	A	G	A	G	G	C	G	A	C	A	T	A	T	A	T	T
19	seedF079	-	-	-	-	-	-	-	-	-	-	-	-	-	-	-	-	-	-	-	-	-	T	T	T	G	T	A	C	A	A	C	T	C	T	C	T	C	G	T	C	T	A	T	A	T	T	A	T
20	seedF068	-	-	-	-	-	-	-	-	-	-	-	-	-	-	-	-	-	-	C	T	C	T	A	C	G	T	A	A	C	G	C	T	T	T	T	A	G	T	C	T	G	T	T	G	T	T	A	T
21	seedF019	-	-	-	-	-	-	-	-	-	-	-	-	-	-	-	-	-	-	T	A	T	G	C	C	A	C	T	C	G	G	G	C	G	C	A	A	G	C	C	C	A	G	C	T	G	C	T	A
22	seedF030	-	-	-	-	-	-	-	-	-	-	-	-	-	-	-	-	-	-	-	-	-	-	-	C	A	C	T	C	G	G	A	T	C	G	G	T	A	T	C	C	A	G	C	T	G	C	T	T
23	seedF032	-	-	-	-	-	-	-	-	-	-	-	-	-	-	-	-	-	-	C	G	C	G	T	A	A	G	G	C	G	G	C	C	C	A	C	G	C	T	G	A	G	G	T	A	A	C	T	C
24	seedF077	-	-	-	-	-	-	-	-	-	-	-	-	-	-	-	-	-	C	G	G	C	G	C	A	G	C	G	C	C	A	T	C	G	G	C	T	C	C	G	G	A	G	G	A	T	C	T	T
25	seedF037	-	-	-	-	-	-	-	-	-	-	-	-	-	-	-	-	-	-	-	-	-	G	C	G	T	A	G	C	A	C	C	G	C	A	G	G	T	T	G	A	A	G	T	G	A	C	T	T
26	seedF066	-	-	-	-	-	-	-	-	-	-	-	-	-	-	-	-	T	T	C	C	C	G	C	G	C	A	G	C	T	G	C	C	C	A	A	G	G	G	G	C	A	T	T	A	T	C	T	T
27	seedF034	-	-	-	-	-	-	-	-	-	-	-	-	-	-	-	-	-	-	-	-	-	-	C	G	T	G	G	C	G	C	A	G	C	G	G	C	T	T	G	C	C	T	C	A	T	T	T	T
28	seedF051	-	-	-	-	-	-	-	-	-	-	-	-	-	-	-	-	-	-	-	-	-	-	C	G	G	A	G	C	T	G	A	C	A	T	G	T	G	T	G	T	C	A	T	A	T	T	T	T
29	seedF088	-	-	-	-	-	-	-	-	-	-	-	-	-	-	-	-	-	-	-	-	-	T	C	A	T	A	A	C	T	G	C	C	A	A	T	C	T	C	T	T	T	T	C	C	A	C	A	T
30	seedF026	-	-	-	-	-	-	-	-	-	-	-	-	T	T	T	A	T	G	T	C	A	G	A	A	C	C	G	T	T	A	G	G	G	C	C	G	C	T	A	G	G	C	T	G	C	A	C	A
31	seedF061	-	-	-	-	-	-	-	-	-	-	-	-	-	C	T	A	G	G	T	T	G	G	C	T	A	G	G	T	T	G	G	T	G	C	G	G	G	T	G	T	C	C	T	C	C	T	C	T
32	seedF082	-	-	-	-	-	-	-	-	-	-	-	-	-	-	-	-	T	T	T	C	G	G	C	A	A	C	G	T	C	C	G	C	T	C	C	C	C	C	A	G	G	C	A	G	C	C	A	C
33	seedF062	-	-	-	-	-	-	-	-	-	-	-	-	-	-	-	-	G	A	G	T	G	G	A	G	T	T	A	T	T	T	G	C	G	A	A	G	C	G	C	C	G	T	A	G	G	C	T	G
36	seedF092	-	-	-	-	-	-	-	-	-	-	-	-	-	-	T	G	G	A	G	T	A	G	A	G	G	G	T	T	G	C	C	G	C	A	G	G	C	T	G	T	G	C	A	A	A	G	C	A
37	seedF083	-	-	-	-	-	-	-	-	-	-	-	-	-	-	-	-	-	-	-	-	-	-	-	T	T	A	C	G	C	G	C	T	A	T	A	G	C	T	G	G	T	C	A	A	G	G	A	C
38	seedF017	-	-	-	-	-	-	-	-	-	-	-	-	-	-	-	-	-	-	G	G	A	T	G	A	G	T	G	G	T	T	A	A	T	C	G	G	C	C	C	G	C	A	T	A	T	G	T	G
39	seedF045	-	-	-	-	-	-	-	-	-	-	-	-	-	G	G	A	C	T	C	G	T	T	A	C	G	A	G	G	T	T	A	A	T	C	G	G	C	C	C	G	C	G	A	A	G	C	T	G
40	seedF080	-	-	-	-	-	-	-	-	-	-	-	-	-	-	-	G	C	C	A	T	C	T	A	C	G	T	G	G	C	T	A	A	T	C	G	G	C	C	C	G	C	T	C	A	A	A	G	A
41	seedF064	-	-	-	-	-	-	-	-	-	-	-	-	-	G	C	G	C	T	A	G	C	T	G	C	T	T	G	C	A	C	G	G	T	G	G	G	C	A	C	A	C	C	G	A	A	C	T	G
42	seedF096	-	-	-	-	-	-	-	-	-	-	-	-	-	-	-	G	G	A	T	T	C	T	G	A	G	T	T	C	T	C	G	G	T	A	G	G	C	C	A	G	C	T	T	G	A	C	C	T
43	seedF035	-	-	-	-	-	-	-	-	-	-	-	-	-	-	-	-	-	-	C	C	G	G	G	G	T	A	C	G	C	C	G	T	C	A	G	G	C	T	C	A	C	G	C	A	G	T	G	A
44	seedF054	-	-	-	-	-	-	-	-	-	-	-	-	-	-	-	-	C	G	C	G	T	C	A	G	G	A	C	A	A	G	G	T	C	T	G	G	C	C	C	A	T	A	G	G	G	T	C	A
45	seedF049	-	-	-	-	-	-	-	-	-	-	-	T	T	C	C	C	A	T	T	A	C	T	C	A	G	G	A	C	T	T	T	C	C	T	G	C	C	T	C	T	C	T	T	G	A	T	T	G
46	seedF065	-	-	-	-	-	-	-	-	-	-	-	-	-	C	G	G	C	G	T	C	A	G	C	G	G	A	T	T	T	A	A	T	A	T	C	C	C	A	C	T	C	G	T	G	A	T	C	T
47	seedF001	T	T	A	G	G	C	T	T	C	G	T	T	A	G	T	T	G	G	G	T	G	G	G	A	T	T	A	T	T	G	G	T	T	T	G	G	G	T	G	G	-	-	-	-	-	-	-	-
48	seedF002	C	T	T	G	G	G	C	T	C	C	T	T	A	T	T	T	G	G	G	C	G	G	G	A	A	T	T	-	-	-	G	T	T	T	G	G	G	T	G	G	G	A	T	-	-	-	-	-
49	seedF075	T	A	T	T	G	C	T	T	C	T	G	T	A	G	G	G	G	T	G	G	G	T	T	G	T	T	T	T	T	A	T	A	T	C	G	G	G	T	G	G	-	-	-	-	-	-	-	-
50	seedF021	-	T	T	T	G	T	T	T	C	T	G	C	T	A	T	G	C	G	T	T	G	T	G	G	G	T	G	G	G	T	G	G	G	T	G	G	T	C	T	G	C	-	-	-	-	-	-	-
51	seedF057	-	T	T	G	T	C	T	A	C	T	T	T	G	C	A	C	C	T	G	G	G	T	G	G	G	T	T	G	G	T	G	G	G	T	G	G	G	T	G	G	T	-	-	-	-	-	-	-
52	seedF004	-	-	-	-	-	-	-	-	-	-	-	-	-	-	T	A	A	A	T	G	G	T	T	G	G	G	A	A	T	G	G	G	T	T	G	G	G	T	T	G	G	G	T	A	T	T	T	A
53	seedF094	-	-	-	-	-	-	-	-	-	-	C	C	T	T	G	T	G	A	A	G	A	T	T	G	G	G	T	T	T	G	G	G	T	T	G	G	G	T	T	G	G	G	T	G	T	T	C	A
54	seedF024	-	-	-	-	-	-	-	-	-	-	A	A	C	C	G	G	C	G	A	A	A	T	G	G	G	T	T	A	A	G	G	G	T	T	G	G	G	T	T	G	G	G	T	T	T	T	T	T
55	seedF071	-	-	-	-	-	-	-	-	-	-	A	T	G	C	T	G	C	T	T	G	G	T	G	G	G	T	T	G	A	G	G	G	T	T	G	G	G	T	A	G	G	G	T	G	C	A	A	G
56	seedF031	-	T	T	G	A	T	G	A	A	T	G	T	G	A	C	T	C	A	C	C	T	T	G	G	G	T	T	T	A	G	G	G	T	T	G	G	G	T	T	G	G	-	-	-	-	-	-	-
57	seedF052	-	-	-	-	T	T	T	T	T	T	G	G	A	C	T	A	C	T	T	G	T	T	T	G	G	G	T	T	A	G	G	G	T	T	G	G	G	T	T	G	G	G	T	A	-	-	-	-
58	seedF076	-	T	G	T	G	C	T	T	A	A	G	G	A	T	T	A	C	C	T	A	T	T	G	G	G	A	T	C	T	G	G	G	T	T	G	G	G	T	T	G	G	-	-	-	-	-	-	-
59	seedF058	-	-	-	-	-	-	-	G	A	C	T	A	C	C	T	A	T	C	A	A	T	C	T	G	G	G	A	T	T	G	G	G	T	T	G	G	G	T	T	G	G	G	G	G	A	G	T	-
60	seedF072	-	-	-	-	-	-	-	-	-	T	A	T	G	C	T	T	A	T	T	T	C	T	G	G	G	G	A	T	G	C	G	G	T	T	G	G	G	T	G	G	G	C	G	A	A	A	T	A
61	seedF033	-	-	-	-	-	-	-	-	-	-	T	T	C	G	C	A	G	C	A	T	T	G	G	G	T	G	T	T	A	G	G	G	T	T	G	G	G	T	T	G	G	G	A	A	A	T	G	C
62	seedF056	-	-	-	-	-	-	-	G	G	T	C	T	T	G	C	G	G	C	A	A	T	G	G	G	T	C	T	T	A	G	G	G	T	T	G	G	G	T	G	G	G	T	A	G	G	C	C	-
63	seedF009	-	-	-	A	C	T	A	A	C	T	A	A	G	C	G	T	T	T	G	G	G	T	G	G	G	A	T	G	T	G	C	T	T	T	G	G	G	T	G	G	G	A	T	-	-	-	-	-
64	seedF040	T	C	G	G	G	C	T	T	C	G	A	T	T	C	T	T	T	T	G	G	G	T	G	G	G	A	T	G	T	T	G	T	T	T	G	G	G	G	G	G	-	-	-	-	-	-	-	-
65	seedF025	-	C	G	T	T	G	G	A	C	G	A	T	G	G	A	T	G	G	G	G	G	T	G	G	G	A	T	T	T	T	T	G	T	T	T	G	G	G	C	G	G	-	-	-	-	-	-	-
66	seedF070	-	-	-	T	T	T	G	A	C	T	A	T	G	C	G	G	T	G	G	G	T	G	G	G	T	A	G	T	T	G	T	A	T	T	G	G	G	G	G	G	G	T	C	-	-	-	-	-
67	seedF078	-	-	-	-	-	-	G	A	A	T	A	T	G	C	A	A	T	T	G	G	G	G	G	G	G	A	T	C	A	T	A	T	T	T	A	T	T	T	G	G	G	T	G	G	G	T	-	-
68	seedF015	T	T	C	T	A	G	G	G	A	C	T	T	C	C	G	A	T	G	G	G	G	T	G	G	G	A	T	T	G	C	G	T	T	T	G	G	G	T	G	G	-	-	-	-	-	-	-	-
69	seedF055	-	-	A	G	G	G	C	G	A	T	G	G	T	A	C	A	T	A	T	G	A	T	G	G	G	T	A	T	G	C	G	G	T	T	G	G	G	T	G	G	G	T	-	-	-	-	-	-
70	seedF008	-	-	-	-	-	-	-	-	-	-	T	T	C	C	C	C	T	A	A	G	G	T	T	C	G	G	T	T	G	T	T	G	T	G	T	G	G	T	T	T	T	T	G	A	A	C	G	T
71	seedF016	-	-	-	-	-	-	-	-	-	-	-	-	-	-	-	G	T	A	A	G	G	T	T	C	G	G	G	T	G	T	T	G	T	G	T	G	G	T	T	G	A	G	T	G	T	G	G	T
72	seedF010	-	-	-	-	-	-	G	C	C	C	T	T	T	C	G	T	G	T	A	G	G	T	T	C	G	G	T	A	G	T	T	G	G	-	T	G	G	T	T	T	G	C	G	A	A	A	G	-
73	seedF011	-	-	-	-	-	-	-	-	-	-	-	C	G	A	G	G	G	C	A	G	G	T	T	C	G	G	T	A	G	T	T	G	G	-	T	G	G	T	T	T	A	A	G	T	C	C	C	G
74	seedF014	-	-	-	-	-	-	-	-	-	-	-	-	-	-	-	-	-	-	T	G	G	G	C	G	G	G	A	T	T	T	T	T	T	T	G	G	G	T	G	G	G	T	A	G	T	G	G	T
75	seedF089	-	-	-	-	-	-	-	-	-	-	-	-	-	-	-	-	-	-	-	-	G	G	G	T	A	G	T	T	T	T	G	G	G	T	G	G	G	T	G	G	G	T	A	G	T	G	G	T
76	seedF041	-	-	-	-	-	-	-	-	-	-	-	-	-	-	-	-	-	-	-	G	G	G	T	C	T	T	G	T	T	C	T	C	T	T	G	G	G	T	G	G	G	T	G	G	G	G	G	T
77	seedF060	-	-	-	-	-	-	-	-	-	-	-	-	-	-	-	-	-	-	-	G	G	G	T	C	T	T	A	T	A	T	G	G	G	T	G	G	G	T	G	G	G	G	G	C	A	T	G	G
78	seedF022	-	-	-	-	-	-	-	-	-	-	-	-	-	-	-	-	-	T	T	T	G	G	G	A	T	G	G	G	G	A	T	T	G	T	G	G	T	T	G	G	G	A	G	G	G	A	G	T
79	seedF023	-	-	-	-	-	-	-	-	-	-	A	T	G	C	A	A	T	T	T	T	T	G	G	G	T	G	G	G	T	C	T	T	T	T	T	G	T	T	G	G	G	A	G	G	G	A	G	A
80	seedF050	-	-	-	-	-	-	-	-	-	-	-	-	A	C	G	A	C	T	A	T	G	C	C	A	T	G	G	G	T	G	G	G	A	C	T	T	A	T	T	G	G	G	T	G	G	G	G	T
81	seedF036	-	-	-	-	-	-	-	-	-	-	-	-	G	G	G	T	G	G	G	G	G	T	T	T	G	G	C	T	T	T	C	C	T	C	A	G	C	T	G	G	G	T	G	G	G	G	G	T
82	seedF093	-	-	-	-	-	-	-	-	-	G	G	G	G	G	G	T	G	G	G	G	G	A	T	A	A	G	A	C	T	T	C	G	A	T	A	T	A	G	G	G	G	G	T	G	G	T	G	C
83	seedF067	-	-	-	-	-	-	-	-	-	-	-	C	G	G	T	A	G	T	T	C	G	T	T	A	A	T	C	C	T	A	T	G	C	T	A	G	G	T	T	G	G	T	T	A	G	G	G	T
84	seedF085	-	-	-	-	-	-	-	-	-	-	-	-	-	C	T	G	C	T	C	T	G	T	A	C	G	T	A	C	T	G	C	G	T	T	A	G	G	T	T	G	G	G	T	A	G	G	T	T
85	seedF081	-	-	-	-	-	-	-	-	-	-	-	-	T	A	T	C	G	C	T	G	G	A	A	T	A	C	C	G	T	T	A	T	T	T	G	G	G	T	G	G	G	T	G	G	G	A	G	A
86	seedF095	-	-	-	-	-	-	-	-	-	-	A	A	A	T	G	A	T	G	T	G	G	A	C	T	A	C	C	C	G	G	G	T	T	T	T	C	T	T	T	G	G	G	G	T	G	G	G	C
87	seedF007	-	-	-	-	-	-	-	-	-	-	-	-	-	-	-	-	-	-	-	-	T	G	T	G	G	G	A	G	G	G	T	G	G	G	T	G	G	T	A	G	C	G	G	T	T	A	C	A
88	seedF074	-	-	-	-	-	-	-	-	-	-	-	-	-	-	-	-	-	-	-	-	-	G	T	G	G	G	T	G	G	G	C	G	G	G	T	G	G	A	G	T	T	G	G	T	T	G	G	C
89	seedF039	-	-	-	-	-	-	-	-	-	-	-	-	-	-	-	-	-	-	-	-	G	G	T	G	G	G	C	G	G	G	A	T	T	G	G	G	T	T	T	G	G	T	T	A	T	A	G	T
90	seedF069	-	-	-	-	-	-	-	-	-	-	-	-	-	-	-	-	-	-	G	G	G	G	T	G	G	G	T	G	G	G	T	T	G	T	G	T	G	T	T	C	A	G	T	G	T	C	A	T
91	seedF027	-	-	-	-	-	-	-	-	-	-	-	-	-	-	-	A	C	G	G	G	G	G	G	T	G	G	G	T	T	G	G	G	T	G	T	T	C	G	T	G	G	A	T	C	T	C	T	C
92	seedF043	-	-	-	-	-	-	-	-	-	-	-	-	-	-	-	-	-	-	-	G	G	G	G	T	G	G	G	T	G	G	G	T	T	T	T	T	T	G	G	G	A	T	T	A	T	T	G	T
93	seedF053	-	-	-	-	-	-	-	-	-	-	-	-	-	-	-	-	-	-	-	-	-	G	G	T	G	G	G	C	G	G	G	A	T	T	T	T	G	G	G	G	A	A	G	T	G	G	T	T
94	seedF063	-	-	-	-	-	-	-	-	-	-	-	-	-	-	-	-	-	-	-	-	-	-	G	G	T	G	G	G	C	G	G	G	T	T	T	G	T	T	G	G	G	T	T	T	T	A	T	T
95	seedF097	-	-	-	-	-	-	-	-	-	-	-	-	-	-	-	-	-	-	-	G	G	T	G	G	G	G	G	G	G	G	T	T	T	C	T	T	G	T	T	G	G	G	T	A	T	A	T	C
96	seedF005	-	-	-	-	-	-	-	-	-	-	-	C	C	A	C	T	A	T	G	T	T	T	A	T	T	G	T	T	C	C	T	T	A	T	T	T	T	C	T	G	T	C	G	A	A	A	A	T
97	seedF006	-	-	-	-	-	-	-	-	-	-	-	-	-	-	-	T	T	C	G	G	A	T	A	T	T	A	T	C	C	C	A	T	G	T	T	G	C	C	A	G	G	G	C	A	A	T	C	T
98	seedF038	-	-	-	-	-	-	-	-	-	-	-	C	A	C	T	C	T	C	G	A	T	T	G	A	T	A	T	C	G	T	A	G	C	A	T	G	T	C	T	A	T	A	A	G	A	C	C	T
99	seedF073	-	-	-	-	A	T	T	T	A	C	A	C	C	C	T	A	T	T	T	G	A	G	C	T	T	A	T	T	T	T	C	G	T	T	T	G	T	C	C	C	G	T	A	C	-	-	-	-
100	seedF087	-	-	-	G	C	G	T	T	C	A	T	T	C	C	C	A	T	G	T	G	T	T	T	T	C	A	T	T	C	C	C	T	A	G	T	A	T	C	C	G	T	T	A	-	-	-	-	-
[truncated: 15 more columns]
